# Supplementary material for: Lymphocyte DNA methylation mediates genetic risk at shared immune-mediated disease loci
Source: J Allergy Clin Immunol. 2020 May;145(5):1438–51. doi: 10.1016/j.jaci.2019.12.910 (PMC7201180; doi:10.1016/j.jaci.2019.12.910)
Supplement: Tables E1-E21 [file mmc2.xlsx]

## Sheet: Supplementary Table 1
Table S1
Primer sequences used for bisulphite pyrosequencing and allelic expression imbalance analysis.
[Btn] = Biotin Tag
cg17134153	Sequence (5' - 3')
Forward	[Btn]TAGAGGGTTGGGAAAGTTTGT
Reverse	CCACATTCACATTTTCAAAACCCAAAAC
Sequencing	CCCTCCTTCTTAAAAATAAAT
cg07522171
Forward	[Btn]TAAGTAAAGGAGTATAGGGTTTTGTT
Reverse	TACCCCCAAAAAATCCAAATAAATACCATA
Sequencing	CTACAAAATTAAAAAAATAAATCAC
cg21124310
Forward	TTGGAGTTTTATTGAGGGATAAATTGA
Reverse	[Btn]ATATTCCTCCTCACTCTTTAAACC
Sequencing	TGAGGGATAAATTGAGTT
Primers for Allelic Expression Quantification
rs7522061
Forward	TGGGCTAGGGAATGTGATATG
Reverse	[Btn]TGGCCCCAAAAGCTGTAC
Sequencing	TGGACCATGGAGGAT
Primer for amplification and cloning of the FCRL3 promoter
Forward (SpeI)	GGGGACTAGTAGAACAGTTAGAGGTGCGGG
Reverse (NcoI)	GGGGCCATGGCTCACTTCCCATCCCTTGCT

## Sheet: Supplementary Table 2
Table S2
Cis-meQTLs (<1Mb) mapped genome-wide in peripheral CD4+ T cells from early arthritis patients.
SNP_Chr - SNP Chromosome; SNP_Pos - SNP Coordinates (hg19); CpG_Chr - CpG Chromosome; CpG_Pos - CpG Coordinates (hg19); FDR - False Discovery Rate (Benjamini-Hochberg); SE - Standard Error
SNP	SNP_Chr	SNP_Pos	Minor_allele	Major_allele	CpG	CpG_Chr	CpG_Pos	Beta	SE	Pval	FDR
rs1801368	chr7	1976457	T	C	cg03075889	chr7	1976457	-3.52467	0.0373952	1.40909e-88	1.91211e-79
rs4243729	chr14	101066656	A	C	cg10829391	chr14	101069717	-3.26503	0.0419333	1.59432e-81	3.09066e-73
rs6584961	chr10	111662143	C	T	cg00817464	chr10	111662876	-3.43	0.0466043	1.88501e-79	1.42107e-71
rs13051128	chr21	36062385	T	C	cg12080266	chr21	36060640	-3.17147	0.0471738	3.96881e-76	1.496e-68
rs13433937	chr3	195591056	T	C	cg08471588	chr3	195591056	-4.06649	0.061407	1.41942e-75	4.28028e-68
rs17456596	chr8	80783998	G	A	cg06002687	chr8	80783997	3.83282	0.061213	1.59286e-73	4.32297e-66
rs9535274	chr13	50194394	G	A	cg08779649	chr13	50194554	-3.12997	0.0516372	2.44343e-72	6.50136e-65
rs10796127	chr10	13826242	A	G	cg26708920	chr10	13826317	3.0784	0.0515184	8.13266e-72	2.12228e-64
rs7958311	chr12	121605355	A	G	cg10122899	chr12	121605354	-3.95326	0.0676624	5.36107e-71	1.37262e-63
rs114763479	chr9	115978429	G	T	cg14451627	chr9	115987035	-3.73927	0.0650631	2.13493e-70	4.13867e-63
rs12127091	chr1	39339449	T	C	cg24051749	chr1	39340282	-4.33871	0.0766256	7.43561e-70	9.17273e-63
rs7303512	chr12	22682681	T	G	cg18618674	chr12	22694215	-3.57759	0.0640166	2.22686e-69	2.69804e-62
rs72853154	chr2	30666530	G	C	cg12454169	chr2	30669597	2.74584	0.049733	6.1467e-69	5.63579e-62
rs113182487	chr5	6706577	A	C	cg01960445	chr5	6706577	-3.51091	0.0645704	2.20949e-68	1.99883e-61
rs6013204	chr20	50124126	T	C	cg15116775	chr20	50127943	-4.11228	0.0764362	5.35731e-68	4.72063e-61
rs71419520	chr2	137920912	G	A	cg17180863	chr2	137950714	-2.86057	0.0534408	8.18439e-68	6.03591e-61
rs75970209	chr11	94841483	A	G	cg15474064	chr11	94842995	-3.52726	0.0664256	1.59736e-67	9.9431e-61
rs2290789	chr12	114377877	C	T	cg25402687	chr12	114393323	-3.02897	0.0571174	1.78392e-67	1.08554e-60
rs76472293	chr2	177895828	A	G	cg22140756	chr2	177895827	-2.98159	0.0569279	5.03972e-67	2.9734e-60
rs113548661	chr7	157970225	T	C	cg01726608	chr7	157970923	-2.9395	0.0570208	1.88895e-66	8.5177e-60
rs2375116	chr2	137947167	A	C	cg17180863	chr2	137950714	-2.85847	0.0554687	1.94585e-66	8.5177e-60
rs11744433	chr5	156824546	T	C	cg13386926	chr5	156890399	-2.85258	0.0552304	1.61401e-66	8.5177e-60
rs9515006	chr13	109845270	T	C	cg14172981	chr13	109959385	-3.07818	0.0611651	1.40088e-65	5.00256e-59
rs80105582	chr11	18401867	G	A	cg05740244	chr11	18434015	-3.78026	0.0751578	1.4676e-65	5.10644e-59
rs11812207	chr10	31041280	T	C	cg20673407	chr10	31040939	-2.83508	0.0568522	2.99751e-65	1.02716e-58
rs490251	chr11	88073559	A	G	cg24482177	chr11	88075290	-1.51318	0.0304504	4.01137e-65	1.36425e-58
rs633644	chr21	44783063	C	G	cg05332652	chr21	44783125	-2.55199	0.0517498	7.58155e-65	2.47309e-58
rs113514071	chr17	80686043	T	G	cg10099574	chr17	80888247	-3.60663	0.0731941	8.0983e-65	2.57964e-58
rs58964344	chr19	39098370	A	G	cg11566894	chr19	39197984	-3.90745	0.0794101	9.09853e-65	2.79967e-58
rs11700304	chr20	42574362	C	T	cg26365090	chr20	42574362	3.69107	0.0750548	9.53223e-65	2.92649e-58
rs72853154	chr2	30666530	G	C	cg10326673	chr2	30669757	3.11348	0.0635098	1.23833e-64	3.51545e-58
rs34424022	chr1	52376642	A	G	cg13976154	chr1	52387259	-3.09887	0.0633945	1.57404e-64	4.32377e-58
rs819424	chr1	236697521	A	G	cg03013609	chr1	236702902	5.36834	0.110412	2.45554e-64	5.52591e-58
rs2011383	chr1	231479788	T	A	cg18815120	chr1	231512676	-1.73561	0.0359584	4.50422e-64	7.84614e-58
rs9328723	chr17	812491	T	C	cg07965995	chr17	811389	-1.99478	0.0420509	1.89699e-63	3.27088e-57
rs73691300	chr8	67026386	C	T	cg05156456	chr8	67045206	-3.43788	0.0725486	2.07065e-63	3.49483e-57
rs8139607	chr22	50473177	A	G	cg07931809	chr22	50473988	1.58907	0.0337471	3.50273e-63	5.85362e-57
rs490251	chr11	88073559	A	G	cg00349687	chr11	88075267	-2.00494	0.0427016	4.44449e-63	7.40012e-57
rs881713	chr1	95985066	A	G	cg15134106	chr1	95974671	-2.5156	0.0537431	5.73641e-63	9.37857e-57
rs488703	chr13	113770876	A	G	cg19086603	chr13	113773158	-3.03577	0.065111	7.93714e-63	1.29143e-56
rs9310431	chr3	13811594	G	T	cg05170449	chr3	13812331	1.38913	0.0298824	1.01422e-62	1.64234e-56
rs7462703	chr8	145152452	A	G	cg10020385	chr8	145159706	-3.79766	0.0817982	1.12756e-62	1.76684e-56
rs72853154	chr2	30666530	G	C	cg15652532	chr2	30669759	3.22929	0.0706636	4.16314e-62	6.25615e-56
rs13165049	chr5	1179751	T	C	cg19008100	chr5	1200592	-3.41106	0.0746325	4.12379e-62	6.25615e-56
rs692892	chr11	66348503	C	T	cg24851651	chr11	66362959	3.30239	0.072613	6.20535e-62	9.21286e-56
rs12798393	chr11	73536462	G	A	cg21353045	chr11	73588656	-2.61493	0.0576889	8.16799e-62	1.10068e-55
rs11869629	chr17	74677156	C	T	cg03810198	chr17	74679597	4.56851	0.102056	2.29316e-61	3.00654e-55
rs735683	chr5	141485168	T	G	cg13905298	chr5	141485167	-3.58069	0.0803991	3.49677e-61	4.58017e-55
rs62428627	chr6	170791171	G	C	cg04354128	chr6	170851524	-2.08112	0.0471665	7.54623e-61	9.65136e-55
rs2207237	chr1	115813937	G	T	cg23177161	chr1	115825641	-2.07224	0.0470817	9.25505e-61	1.17045e-54
rs10150734	chr14	57046606	A	T	cg13538554	chr14	57050624	-3.83291	0.0874861	1.35181e-60	1.67984e-54
rs7933941	chr11	107466237	T	C	cg22355889	chr11	107461585	3.9115	0.0897146	2.01689e-60	2.43496e-54
rs6445716	chr3	55208424	A	G	cg17491511	chr3	55195653	-3.46481	0.0799122	3.18673e-60	3.83704e-54
rs4150258	chr13	103503791	T	C	cg06277607	chr13	103507177	2.63305	0.0607749	3.39267e-60	4.03841e-54
rs7991606	chr13	113007610	G	T	cg05372585	chr13	113016983	-2.17831	0.0503558	3.84807e-60	4.48991e-54
rs2306319	chr10	3179842	T	C	cg06995503	chr10	3178915	-3.99083	0.0926193	5.31811e-60	6.18917e-54
rs41270201	chr2	152364589	A	G	cg03334357	chr2	152364588	-2.98553	0.0693426	5.6731e-60	6.57226e-54
rs2063713	chr6	157196299	T	G	cg23603995	chr6	157198648	-3.67244	0.0853109	5.74898e-60	6.57226e-54
rs61361030	chr19	39009651	T	C	cg21646366	chr19	39010023	-2.95291	0.0686125	5.86276e-60	6.66861e-54
rs17882626	chr17	7306727	G	A	cg20069451	chr17	7306728	1.36927	0.0320066	9.58711e-60	1.08775e-53
rs17769101	chr2	46888969	A	G	cg09399716	chr2	46890238	-1.78477	0.0417828	1.08732e-59	1.23058e-53
rs7596642	chr2	242089450	A	G	cg17671621	chr2	242077496	-4.03986	0.0952375	1.9269e-59	2.17897e-53
rs10406006	chr19	50121022	T	C	cg06378142	chr19	50119633	-3.75423	0.0885251	1.96535e-59	2.2206e-53
rs1819040	chr17	44219831	A	T	cg17117718	chr17	43663208	3.07943	0.0730558	3.23609e-59	3.62021e-53
rs116618532	chr10	121314587	G	A	cg27208514	chr10	121357631	-3.31534	0.0787956	3.75718e-59	4.16538e-53
rs9366573	chr6	24628472	G	A	cg00944873	chr6	24646780	1.512	0.0360073	4.42347e-59	4.70421e-53
rs4963867	chr12	25454578	C	T	cg25134647	chr12	25454990	3.79976	0.0905713	4.76771e-59	5.06633e-53
rs62403727	chr6	36360125	A	G	cg13528479	chr6	36462140	-3.22283	0.076939	5.4154e-59	5.66585e-53
rs10212371	chr3	125666190	T	C	cg05084668	chr3	125655381	-3.17985	0.0760068	5.9933e-59	6.19879e-53
rs1916439	chr10	65627576	G	C	cg11173636	chr10	65632259	4.00162	0.0958639	7.20175e-59	7.40914e-53
rs73060833	chr3	38050313	C	G	cg19976628	chr3	38033516	-3.23911	0.0776829	7.88546e-59	8.03335e-53
rs13375608	chr1	81606580	G	A	cg12293223	chr1	81641411	-2.7228	0.0655873	1.12956e-58	1.14132e-52
rs113243257	chr3	12798539	C	A	cg03761891	chr3	12802190	-2.70358	0.0653397	1.48051e-58	1.48707e-52
rs2400759	chr14	100075456	C	T	cg05715076	chr14	100075957	-1.39157	0.0338902	2.77466e-58	2.78078e-52
rs9366573	chr6	24628472	G	A	cg16906346	chr6	24646782	1.70294	0.0415099	2.98235e-58	2.88042e-52
rs2119461	chr8	95574634	G	A	cg03029993	chr8	95538707	-2.58231	0.0630455	3.39993e-58	3.27906e-52
rs908238	chr17	78770624	C	G	cg06343673	chr17	78778232	-2.70926	0.0661845	3.56988e-58	3.38997e-52
rs633644	chr21	44783063	C	G	cg19318330	chr21	44782872	-1.17928	0.0288607	4.13991e-58	3.9203e-52
rs9535274	chr13	50194394	G	A	cg03651054	chr13	50194643	-2.66094	0.0652132	4.64356e-58	4.39416e-52
rs7975498	chr12	52488413	C	T	cg26479305	chr12	52470979	-2.83966	0.0698504	6.28006e-58	5.41075e-52
rs13871	chr1	43212291	A	G	cg05460975	chr1	43212290	-3.31768	0.081626	6.38922e-58	5.48391e-52
rs930596	chr5	13664918	A	G	cg27586797	chr5	13664584	3.98045	0.0981674	7.77183e-58	6.64958e-52
rs11548104	chr1	153587308	C	T	cg00021892	chr1	153582521	1.06623	0.0263135	8.21192e-58	7.01728e-52
rs35764046	chr14	85443340	A	G	cg01442214	chr14	85443339	-2.82125	0.0699286	1.17111e-57	7.11356e-52
rs71519701	chr8	28489372	T	C	cg05141217	chr8	28491378	2.9046	0.0718337	9.75379e-58	7.11356e-52
rs575106	chr19	13730258	C	T	cg17499156	chr19	13732411	1.58413	0.0391214	8.68426e-58	7.11356e-52
rs80105582	chr11	18401867	G	A	cg14332815	chr11	18433564	-2.4203	0.0602877	1.75411e-57	1.05838e-51
rs2339423	chr5	171753739	C	T	cg10547329	chr5	171759242	-1.75244	0.043753	2.11924e-57	1.27472e-51
rs79502	chr22	39527583	C	T	cg13306870	chr22	39527583	4.04116	0.100934	2.186e-57	1.3143e-51
rs78700484	chr5	179002206	A	G	cg05957768	chr5	179043464	-2.67593	0.0672585	3.66066e-57	2.19799e-51
rs79431786	chr1	92197594	G	C	cg23721586	chr1	92197531	3.72462	0.0936859	3.88662e-57	2.33263e-51
rs80105582	chr11	18401867	G	A	cg07398106	chr11	18434171	-2.90895	0.0733575	4.79326e-57	2.86284e-51
rs2298746	chr11	74553834	T	C	cg02673002	chr11	74459317	-1.44985	0.0365854	5.0485e-57	3.00867e-51
rs9349180	chr6	41185474	G	A	cg10420854	chr6	41207397	1.52854	0.0393109	2.37536e-56	1.33803e-50
rs28595855	chr5	135418325	A	C	cg12242038	chr5	135418206	2.89113	0.0743615	2.39568e-56	1.34668e-50
rs72716605	chr1	180429364	T	A	cg17404337	chr1	180490153	-2.49664	0.0642164	2.3998e-56	1.34844e-50
rs2546984	chr5	159591478	T	A	cg05804568	chr5	159592696	2.05733	0.0530032	2.74065e-56	1.53742e-50
rs177698	chr9	124200417	C	T	cg24863559	chr9	124227389	-1.417	0.0365768	3.20732e-56	1.76876e-50
rs80104323	chr11	9660756	T	C	cg15860257	chr11	9660756	-3.66753	0.0947514	3.4408e-56	1.84988e-50
rs11649849	chr17	48582276	A	G	cg00901687	chr17	48585270	1.88875	0.0488132	3.53961e-56	1.90225e-50
rs1948689	chr12	90676997	C	T	cg19431696	chr12	90693353	1.65075	0.0426737	3.61719e-56	1.94318e-50
rs4658409	chr1	244256339	T	C	cg23579508	chr1	244256491	-1.74619	0.0453394	5.16776e-56	2.76739e-50
rs2040847	chr17	6558011	A	G	cg21358336	chr17	6558440	2.21693	0.0576428	5.7931e-56	3.08159e-50
rs118119884	chr8	27779093	A	G	cg11133658	chr8	27779092	-4.16066	0.108624	8.07142e-56	4.28345e-50
rs2281493	chr1	120162787	T	C	cg16322792	chr1	120165303	-1.9123	0.0499347	8.19539e-56	4.34754e-50
rs12973142	chr19	4575751	T	C	cg14764203	chr19	4575969	-3.25503	0.0850063	8.27154e-56	4.38622e-50
rs76509539	chr5	14328033	C	T	cg07611121	chr5	14342307	-3.43073	0.0897653	9.65361e-56	5.0794e-50
rs78537496	chr3	126164721	A	G	cg15591727	chr3	126165878	-2.89794	0.0759102	1.05781e-55	5.52727e-50
rs9535274	chr13	50194394	G	A	cg02122327	chr13	50194322	-2.66708	0.0699358	1.15137e-55	6.01383e-50
rs10228906	chr7	22481963	G	A	cg18673341	chr7	22481962	3.77964	0.0992411	1.28292e-55	6.69836e-50
rs12474054	chr2	46984830	G	A	cg23430655	chr2	46923013	-3.20455	0.0846258	2.04547e-55	1.06023e-49
rs7222241	chr17	79574714	G	C	cg21028142	chr17	79581711	1.21436	0.0322582	3.29881e-55	1.68985e-49
rs12525200	chr6	151701041	T	C	cg12995384	chr6	151706546	2.34299	0.0624335	4.2483e-55	2.10859e-49
rs12604062	chr17	14462746	G	A	cg19553932	chr17	14462942	1.56392	0.0417201	4.64861e-55	2.30054e-49
rs6840580	chr4	129389738	A	G	cg16301894	chr4	129389744	-2.04182	0.0545803	5.4871e-55	2.70957e-49
rs77603042	chr16	90083239	G	A	cg06907930	chr16	90110798	-3.09162	0.0826833	5.71019e-55	2.81563e-49
rs8003131	chr14	37444794	C	T	cg00814218	chr14	37445440	-2.87866	0.0771716	6.92769e-55	3.41225e-49
rs2306626	chr1	38156343	A	G	cg06917450	chr1	38156652	1.66353	0.0446452	7.57125e-55	3.71172e-49
rs34365396	chr17	41325020	C	T	cg25918947	chr17	41365094	-1.69158	0.0455263	9.5194e-55	4.44823e-49
rs27044	chr5	96118852	G	C	cg08986950	chr5	96120312	4.20992	0.113972	1.5327e-54	7.13744e-49
rs11061290	chr12	131518747	T	C	cg26184673	chr12	131520095	-2.25106	0.0611333	1.97694e-54	9.19354e-49
rs690423	chr18	74117984	G	A	cg24786174	chr18	74118243	-0.988063	0.0268818	2.28804e-54	1.05967e-48
rs28714376	chr16	3159216	G	C	cg14450941	chr16	3152320	2.70996	0.0738102	2.50147e-54	1.15654e-48
rs12884354	chr14	98237577	T	C	cg09398595	chr14	98255618	-1.95914	0.0534286	2.77454e-54	1.27368e-48
rs4503107	chr8	23178070	C	T	cg12060669	chr8	23179283	1.56913	0.0431191	5.13055e-54	2.30075e-48
rs2098433	chr12	15081218	G	A	cg05727432	chr12	15092432	-1.59266	0.0438354	5.83401e-54	2.61362e-48
rs2098433	chr12	15081218	G	A	cg13435792	chr12	15092434	-1.52164	0.0418911	5.95399e-54	2.66473e-48
rs1571526	chr13	98918488	C	T	cg15185986	chr13	98919378	1.06079	0.0292401	6.57894e-54	2.93958e-48
rs9381289	chr6	44070133	C	G	cg25069157	chr6	44102572	-3.76176	0.103806	7.19621e-54	3.20589e-48
rs45511696	chr6	46976924	A	G	cg10013187	chr6	46977783	-2.35184	0.0649317	7.49658e-54	3.33751e-48
rs3813355	chr6	132910612	G	A	cg17829936	chr6	132910681	-1.39956	0.0387489	9.40385e-54	4.17158e-48
rs10736161	chr10	105523670	A	G	cg06888746	chr10	105517764	3.03997	0.0841666	9.40737e-54	4.17178e-48
rs115710666	chr18	77701917	T	C	cg16976594	chr18	77701857	-2.29399	0.0636103	1.06442e-53	4.70948e-48
rs9926258	chr16	66154429	C	A	cg26702039	chr16	66170991	-1.96513	0.0547436	1.54549e-53	6.70674e-48
rs12327227	chr18	59826275	A	G	cg17669549	chr18	59845208	-2.56347	0.0715803	1.86889e-53	8.0052e-48
rs4819052	chr21	46699777	G	A	cg06618935	chr21	46677482	-1.46266	0.0409031	2.10781e-53	9.00586e-48
rs4141980	chr20	19032842	T	C	cg16586288	chr20	19053935	-3.08219	0.0863614	2.4668e-53	1.05033e-47
rs4901059	chr14	51279108	C	T	cg15233651	chr14	51279141	-1.55758	0.0436518	2.50996e-53	1.06837e-47
rs1172464	chr10	98504184	G	A	cg24898815	chr10	98504248	2.22254	0.0623179	2.60987e-53	1.10962e-47
rs7940108	chr11	64266200	A	G	cg08822897	chr11	64258103	2.85807	0.0801383	2.61176e-53	1.10962e-47
rs3852620	chr13	37684543	C	T	cg19272349	chr13	37681255	-1.3497	0.0378845	2.84193e-53	1.20552e-47
rs11762508	chr7	2214170	A	G	cg01646869	chr7	2232877	-2.47403	0.0696884	3.77745e-53	1.53288e-47
rs73048969	chr7	2116539	C	T	cg01646869	chr7	2232877	-2.47403	0.0696884	3.77745e-53	1.53288e-47
rs728603	chr1	31246810	T	C	cg25303761	chr1	31256028	-2.33035	0.0656783	3.95282e-53	1.60212e-47
rs4402665	chr18	47018959	G	A	cg25317025	chr18	47019823	-1.23809	0.0349807	4.82643e-53	1.95096e-47
rs4742006	chr9	4559024	A	G	cg06917976	chr9	4559892	-2.75404	0.0779043	5.3086e-53	2.14013e-47
rs8192691	chr11	17417337	T	C	cg06129092	chr11	17416124	-2.8091	0.0795042	5.54289e-53	2.22928e-47
rs77506400	chr14	92331488	G	A	cg00365182	chr14	92334328	-2.76031	0.0784376	7.65575e-53	3.06271e-47
rs12511647	chr4	35908080	C	T	cg24218277	chr4	35914089	-1.31841	0.0376906	1.24279e-52	4.89392e-47
rs35117954	chr3	46338831	G	A	cg03376495	chr3	46392131	-2.43239	0.0700924	2.3559e-52	9.08988e-47
rs11731570	chr4	122718994	C	T	cg05635388	chr4	122721892	-1.88348	0.0543551	2.65233e-52	1.0222e-46
rs6102018	chr20	39156590	A	G	cg02165747	chr20	39161080	-2.40209	0.0693261	2.66675e-52	1.0263e-46
rs2796749	chr6	111194703	C	G	cg01879420	chr6	111194645	2.8533	0.0825666	3.29877e-52	1.2663e-46
rs9738216	chr12	129281788	C	T	cg09035930	chr12	129282057	-1.75731	0.0508514	3.29703e-52	1.2663e-46
rs7811467	chr7	158947092	T	C	cg00413030	chr7	158947138	-1.14092	0.0331007	4.06092e-52	1.54792e-46
rs3847113	chr7	131195535	T	G	cg20414709	chr7	131195711	-3.71314	0.107875	4.53568e-52	1.63743e-46
rs55731996	chr11	55753980	C	G	cg22724854	chr11	55737072	-2.30819	0.067293	6.00487e-52	1.63743e-46
rs13151034	chr4	44760085	T	C	cg02466788	chr4	44740834	-1.12752	0.0328941	6.34141e-52	1.63743e-46
rs117688275	chr11	55846372	C	T	cg22724854	chr11	55737072	-2.30819	0.067293	6.00487e-52	1.63743e-46
rs79411525	chr11	55596188	T	C	cg22724854	chr11	55737072	-2.30819	0.067293	6.00487e-52	1.63743e-46
rs56026524	chr17	43939389	T	C	cg17117718	chr17	43663208	3.04124	0.0887371	6.41104e-52	1.63743e-46
rs117463621	chr11	55284083	C	T	cg22724854	chr11	55737072	-2.31026	0.0673102	5.70327e-52	1.63743e-46
rs701911	chr1	211905584	T	C	cg08890411	chr1	211905584	-3.39855	0.0992992	7.15992e-52	1.82527e-46
rs13411119	chr2	58478179	A	G	cg24906015	chr2	58482767	-2.5037	0.0733231	8.62151e-52	2.17539e-46
rs117201884	chr21	47953275	A	G	cg26790209	chr21	47806332	-3.50424	0.102801	9.8904e-52	2.49139e-46
rs10153656	chr2	1836815	T	C	cg20846728	chr2	1843184	-1.46346	0.0429732	1.06759e-51	2.62875e-46
rs56254135	chr10	131347456	A	G	cg03751055	chr10	131380455	-3.80685	0.111783	1.0666e-51	2.62875e-46
rs2797461	chr20	235970	C	G	cg05213070	chr20	239224	2.10026	0.0617261	1.14496e-51	2.81467e-46
rs1934301	chr1	31927513	G	A	cg11878555	chr1	31920316	3.54701	0.104293	1.18739e-51	2.91159e-46
rs11649849	chr17	48582276	A	G	cg11440486	chr17	48585216	1.53162	0.0450849	1.29893e-51	3.15883e-46
rs7262172	chr20	43316655	G	A	cg02427933	chr20	43312432	3.72363	0.109757	1.44707e-51	3.51782e-46
rs113765074	chr20	3757004	C	T	cg20388329	chr20	3772433	-2.09896	0.0618901	1.48801e-51	3.60766e-46
rs3785810	chr17	41850689	G	C	cg26893861	chr17	41843967	2.88852	0.0852776	1.64478e-51	3.9785e-46
rs3955974	chr17	18750490	A	C	cg13671730	chr17	18836108	1.18608	0.0350343	1.71224e-51	4.11891e-46
rs78115572	chr3	37550395	C	T	cg08821998	chr3	37562371	-3.43899	0.101663	1.82722e-51	4.38076e-46
rs17114036	chr1	56962821	G	A	cg11512515	chr1	57001816	1.44892	0.0428634	1.93513e-51	4.63456e-46
rs4658409	chr1	244256339	T	C	cg23390582	chr1	244256415	-1.17412	0.0347409	1.96604e-51	4.70774e-46
rs12470331	chr2	134911436	G	A	cg09535760	chr2	134907793	-3.9471	0.116864	2.06851e-51	4.95049e-46
rs4245716	chr1	205507335	C	A	cg07440867	chr1	205509139	-2.39526	0.0712591	3.03684e-51	7.20695e-46
rs6746013	chr2	25143649	G	C	cg01884057	chr2	25150051	1.03525	0.0308235	3.23834e-51	7.68113e-46
rs2282135	chr13	97489905	T	C	cg07037055	chr13	97499552	-2.93655	0.0874373	3.25194e-51	7.71069e-46
rs11548104	chr1	153587308	C	T	cg08477332	chr1	153590243	-2.51305	0.0749354	3.64958e-51	8.64145e-46
rs1304488	chr21	46657440	T	G	cg24479382	chr21	46675571	-1.37579	0.0411355	4.53425e-51	1.05394e-45
rs147549638	chr7	98449704	A	G	cg02889759	chr7	98571587	-3.55828	0.106422	4.64056e-51	1.06389e-45
rs35000527	chr15	85553781	G	A	cg06645081	chr15	85553820	-1.67196	0.0500271	4.8045e-51	1.0998e-45
rs1447094	chr4	106549747	A	C	cg09255157	chr4	106553472	-1.69511	0.0507413	4.97084e-51	1.13367e-45
rs1064524	chr16	30492823	T	C	cg13337899	chr16	30492823	-3.74891	0.112295	5.24335e-51	1.19562e-45
rs2328676	chr6	13576708	G	T	cg02206980	chr6	13574034	-1.7201	0.0516137	6.0263e-51	1.33708e-45
rs6531209	chr2	20334723	G	T	cg06375623	chr2	20339790	0.741011	0.022284	7.18656e-51	1.58906e-45
rs59165315	chr1	38295325	T	C	cg14087524	chr1	38349487	-2.00348	0.0602588	7.27468e-51	1.60749e-45
rs9573281	chr13	74295362	T	C	cg07839933	chr13	74289591	-1.58519	0.0477515	8.22876e-51	1.81507e-45
rs13000873	chr2	3823705	C	T	cg17052675	chr2	3827356	-1.73516	0.0522931	8.53637e-51	1.87834e-45
rs1219539	chr11	75433144	G	A	cg17440869	chr11	75433084	-0.857508	0.0258787	9.53175e-51	2.09668e-45
rs6995718	chr8	139846822	A	G	cg13892472	chr8	139847905	1.48873	0.0450167	1.11479e-50	2.44781e-45
rs883207	chr3	125733081	T	G	cg15145296	chr3	125709740	3.05387	0.0924587	1.23123e-50	2.68223e-45
rs17653344	chr5	171847674	C	T	cg24921943	chr5	171847617	-1.31696	0.0398878	1.2704e-50	2.76666e-45
rs751557	chr20	61463522	A	C	cg03453179	chr20	61464168	1.79597	0.0544788	1.43402e-50	3.1225e-45
rs612171	chr11	30893425	G	A	cg05328885	chr11	30943623	2.14765	0.0651801	1.49438e-50	3.2482e-45
rs75953778	chr7	37236071	T	C	cg03372526	chr7	37248241	1.1006	0.0334763	1.78112e-50	3.84436e-45
rs10041920	chr5	79525364	G	A	cg12240569	chr5	79525568	-3.52735	0.107508	2.09448e-50	4.51711e-45
rs4451365	chr9	104093767	T	A	cg03902407	chr9	104089095	-2.36265	0.0720534	2.19877e-50	4.73451e-45
rs2327404	chr20	11353417	C	G	cg27219185	chr20	11360021	1.54024	0.0470884	2.67564e-50	5.74676e-45
rs2617170	chr12	10560957	T	C	cg04531182	chr12	10563981	3.01544	0.0922774	2.88966e-50	6.20348e-45
rs11169752	chr12	51580707	A	C	cg07284314	chr12	51581006	-3.37679	0.10338	2.99055e-50	6.40184e-45
rs8020637	chr14	95040298	C	T	cg18561199	chr14	95027379	-3.5084	0.107419	3.0119e-50	6.44551e-45
rs11247813	chr1	28741006	C	T	cg25460859	chr1	28764551	-1.80152	0.0551679	3.05499e-50	6.5367e-45
rs6674072	chr1	212759493	A	C	cg03970567	chr1	212761056	-2.99472	0.0919614	3.80747e-50	8.12625e-45
rs182917377	chr1	227749377	A	C	cg10111847	chr1	227749377	-3.02095	0.0928551	4.10748e-50	8.75966e-45
rs1060817	chr9	123583192	A	G	cg14255062	chr9	123606675	-1.48469	0.0458279	5.74544e-50	1.20372e-44
rs2305725	chr5	167913459	A	C	cg13011109	chr5	167955758	0.890905	0.0275047	5.83247e-50	1.21222e-44
rs1023103	chr13	73824821	G	C	cg20331269	chr13	73829188	1.45901	0.0450461	5.85752e-50	1.21649e-44
rs4750779	chr10	131669792	T	C	cg04043455	chr10	131669461	1.83076	0.0566286	6.78673e-50	1.39952e-44
rs11863911	chr16	85292418	C	T	cg02978505	chr16	85292322	-1.29562	0.0401062	7.2113e-50	1.48582e-44
rs11649849	chr17	48582276	A	G	cg20111217	chr17	48585264	1.71347	0.0531023	7.90641e-50	1.62805e-44
rs60856350	chr5	56022920	C	T	cg22788141	chr5	56033159	-2.1275	0.0660554	9.15588e-50	1.88106e-44
rs11061290	chr12	131518747	T	C	cg11821532	chr12	131520057	-2.73614	0.0850413	9.94681e-50	2.04262e-44
rs2479131	chr1	230818841	T	G	cg19699106	chr1	230818918	-1.45133	0.0451549	1.07957e-49	2.21594e-44
rs9558994	chr13	107937131	A	G	cg18503693	chr13	107923615	-1.64373	0.0511783	1.14393e-49	2.34238e-44
rs4689877	chr4	7826928	C	T	cg06758191	chr4	7812988	-3.41031	0.106434	1.38144e-49	2.82149e-44
rs12501526	chr4	185023826	T	G	cg06737308	chr4	185021514	1.04674	0.0327068	1.51763e-49	3.0973e-44
rs73043506	chr7	2038345	A	G	cg05675570	chr7	2040555	-2.96536	0.0926659	1.52948e-49	3.11962e-44
rs968567	chr11	61595564	T	C	cg21029357	chr11	61601062	-1.35212	0.0422843	1.62223e-49	3.3083e-44
rs8076975	chr17	19411482	T	C	cg13236934	chr17	19409959	-1.50927	0.047204	1.63564e-49	3.33513e-44
rs7691339	chr4	83912597	A	C	cg10806175	chr4	83941472	1.29406	0.0404875	1.68308e-49	3.42981e-44
rs2944390	chr3	189855604	G	A	cg16914149	chr3	189873585	0.701066	0.0219443	1.74423e-49	3.54324e-44
rs7094002	chr10	3446177	T	G	cg17371064	chr10	3464176	-1.37768	0.043169	1.89725e-49	3.83686e-44
rs118022661	chr8	144891768	T	C	cg26400491	chr8	144891915	-2.61847	0.0820704	1.93833e-49	3.91936e-44
rs17852561	chr12	122396395	T	C	cg24540763	chr12	122377170	1.28152	0.0401746	1.96904e-49	3.98027e-44
rs10735933	chr12	66459794	G	A	cg16749629	chr12	66459807	-1.33396	0.0418399	2.0506e-49	4.14389e-44
rs4780823	chr16	19735900	G	C	cg03615426	chr16	19777410	1.8285	0.0573741	2.11672e-49	4.22778e-44
rs11083837	chr19	47083037	C	T	cg06489993	chr19	47082996	-2.00559	0.0631328	2.72923e-49	5.35787e-44
rs35338286	chr10	97085917	T	C	cg12129912	chr10	97123120	4.12674	0.129961	2.82706e-49	5.52379e-44
rs1825087	chr15	79077114	G	A	cg08860612	chr15	79084223	-0.79327	0.0250433	3.43404e-49	6.68377e-44
rs4245272	chr18	56115145	T	A	cg02491947	chr18	56117145	2.60449	0.082269	3.58945e-49	6.97525e-44
rs7949187	chr11	61418046	C	G	cg04756927	chr11	61422090	0.697247	0.022038	3.77305e-49	7.32574e-44
rs17270102	chr3	122404806	G	A	cg05481879	chr3	122624636	-2.279	0.0720616	3.89421e-49	7.52225e-44
rs2207237	chr1	115813937	G	T	cg23384882	chr1	115825602	-1.52403	0.0482084	4.01644e-49	7.74291e-44
rs9459623	chr6	166671002	T	C	cg06284734	chr6	166673367	-1.58314	0.0500873	4.07524e-49	7.85516e-44
rs61840033	chr10	49391768	A	G	cg14352327	chr10	49442080	-2.65263	0.0840177	4.45275e-49	8.53915e-44
rs72700229	chr1	154718280	C	T	cg13983884	chr1	154717993	1.0377	0.0328678	4.45797e-49	8.54795e-44
rs117767534	chr4	184192883	A	G	cg05395063	chr4	184203990	-2.74498	0.0869717	4.57219e-49	8.74596e-44
rs8660	chr14	59939727	C	T	cg01543583	chr14	59947673	-3.48	0.110279	4.63662e-49	8.84799e-44
rs55714445	chr19	2773980	T	A	cg06609049	chr19	2785107	2.23054	0.0707831	5.17617e-49	9.86375e-44
rs12622496	chr2	191399013	C	T	cg13263947	chr2	191443609	1.64288	0.0522086	5.79294e-49	1.10097e-43
rs2617170	chr12	10560957	T	C	cg08041188	chr12	10564015	2.8068	0.0892448	6.04795e-49	1.14847e-43
rs8052165	chr16	17472233	G	A	cg21205889	chr16	17471983	-2.63848	0.0841104	7.42256e-49	1.40871e-43
rs4910384	chr11	11589711	A	G	cg06843388	chr11	11589732	1.35503	0.0432196	7.74766e-49	1.47021e-43
rs56214433	chr2	218937527	A	G	cg16022038	chr2	218937526	-2.66763	0.0851592	8.29659e-49	1.55416e-43
rs10206101	chr2	241835543	A	C	cg04034577	chr2	241836375	0.621444	0.0199138	1.12009e-48	2.07642e-43
rs7765538	chr6	3055877	G	A	cg10568823	chr6	3056034	-0.748059	0.0239725	1.12487e-48	2.08387e-43
rs2070723	chr5	131823187	G	A	cg00255919	chr5	131827918	1.74786	0.0560351	1.16163e-48	2.15137e-43
rs182755222	chr2	241622002	A	C	cg13834851	chr2	241590582	-2.52472	0.0809527	1.17522e-48	2.17417e-43
rs7853429	chr9	130955306	T	C	cg09976142	chr9	130955436	-1.48649	0.0476776	1.20443e-48	2.22579e-43
rs2074989	chr17	3808032	G	A	cg20347269	chr17	3808157	-1.41677	0.045513	1.36398e-48	2.51789e-43
rs2510286	chr11	82529737	T	C	cg03493520	chr11	82535460	-3.61396	0.116126	1.39201e-48	2.56823e-43
rs11132825	chr4	170788533	C	T	cg04635280	chr4	170788531	1.44773	0.0465922	1.57457e-48	2.90347e-43
rs11711860	chr3	38817504	A	C	cg18697803	chr3	38823996	-1.51058	0.0486434	1.64984e-48	3.03938e-43
rs4233194	chr1	183060917	G	C	cg11532216	chr1	183063517	0.667236	0.0215088	1.79297e-48	3.29545e-43
rs115515634	chr3	190161215	T	C	cg00109480	chr3	190162093	-2.49384	0.080512	2.01938e-48	3.69607e-43
rs10857487	chr10	50623318	G	A	cg02562448	chr10	50616670	0.719868	0.0232414	2.02572e-48	3.70516e-43
rs12470560	chr2	102868840	C	T	cg23719516	chr2	102870456	1.86406	0.06021	2.10076e-48	3.83571e-43
rs17008756	chr2	123605115	T	C	cg14215236	chr2	123746418	-1.42016	0.045955	2.42353e-48	4.4179e-43
rs1491636	chr15	68930593	T	C	cg01678309	chr15	68930255	-1.24963	0.0404588	2.52976e-48	4.61094e-43
rs113839196	chr12	2061614	A	G	cg19793303	chr12	2077585	-2.23713	0.0724864	2.68831e-48	4.89531e-43
rs2290556	chr15	42160635	G	C	cg16590643	chr15	42162712	-3.25351	0.105496	2.85024e-48	5.18461e-43
rs75665793	chr11	134816100	G	C	cg19153300	chr11	134794980	-1.95556	0.0636001	3.611e-48	6.55001e-43
rs10468026	chr15	62343850	T	C	cg12866623	chr15	62380410	-1.10861	0.0360693	3.72548e-48	6.72352e-43
rs28558231	chr7	30223065	A	G	cg06405219	chr7	30219135	4.3199	0.140872	4.46078e-48	8.02492e-43
rs823080	chr1	205789282	A	G	cg00947999	chr1	205868664	0.850084	0.0277889	5.40537e-48	9.70237e-43
rs6886923	chr5	180470547	T	G	cg00299286	chr5	180478185	-1.69803	0.0555445	5.69331e-48	1.02125e-42
rs10176835	chr2	55396417	C	T	cg19384241	chr2	55393977	-3.69519	0.120874	5.69551e-48	1.02137e-42
rs12713289	chr2	55397168	C	G	cg19384241	chr2	55393977	-3.69519	0.120874	5.69551e-48	1.02137e-42
rs7036867	chr9	91537224	C	T	cg07217750	chr9	91538680	-0.781579	0.0256186	6.68899e-48	1.18931e-42
rs7940108	chr11	64266200	A	G	cg05876678	chr11	64258647	2.49189	0.0817281	7.01077e-48	1.24457e-42
rs1734913	chr20	15123088	G	A	cg18650908	chr20	14944060	-1.52185	0.0499309	7.21171e-48	1.27974e-42
rs260503	chr19	58790095	T	C	cg08291996	chr19	58791159	1.29992	0.0427384	8.49486e-48	1.50547e-42
rs7111130	chr11	63704817	T	C	cg04272952	chr11	63719761	1.43664	0.0472868	9.28977e-48	1.6323e-42
rs7520382	chr1	69043224	C	T	cg27128435	chr1	69066087	-1.63444	0.0538523	1.00639e-47	1.76122e-42
rs4802031	chr19	39970715	G	A	cg13632595	chr19	39931060	-2.33444	0.0770345	1.13596e-47	1.98592e-42
rs2112675	chr5	173005250	A	G	cg14904688	chr5	173005254	-1.08256	0.0357392	1.17583e-47	2.05457e-42
rs666429	chr10	115990783	G	A	cg24877975	chr10	115998132	1.02034	0.0337336	1.3164e-47	2.29842e-42
rs1060817	chr9	123583192	A	G	cg03515999	chr9	123606332	-1.70264	0.0563191	1.36879e-47	2.38744e-42
rs4493481	chr4	4400736	G	A	cg02002005	chr4	4398407	1.42461	0.0471655	1.47036e-47	2.56294e-42
rs7940108	chr11	64266200	A	G	cg02323726	chr11	64258238	1.49388	0.0496113	1.87315e-47	3.23677e-42
rs6570262	chr6	139007737	T	C	cg07185983	chr6	139012860	-1.81961	0.0605696	2.25038e-47	3.88318e-42
rs7463743	chr8	1241224	T	G	cg00154902	chr8	1245703	2.68579	0.0894091	2.26368e-47	3.90315e-42
rs28642781	chr8	144311090	A	G	cg19504605	chr8	144339106	-1.1962	0.0398651	2.46896e-47	4.23129e-42
rs6661832	chr1	58955281	C	T	cg04863005	chr1	59043208	-1.80967	0.0603161	2.48887e-47	4.24503e-42
rs12446537	chr16	11559132	A	G	cg17368297	chr16	11552396	-1.21073	0.0404034	2.74175e-47	4.65237e-42
rs2617170	chr12	10560957	T	C	cg06264089	chr12	10563947	2.28602	0.0762911	2.75451e-47	4.67286e-42
rs1877568	chr3	124484187	T	G	cg18770216	chr3	124491657	1.00714	0.0336181	2.7983e-47	4.74419e-42
rs11121559	chr1	10455148	A	G	cg00147627	chr1	10455147	-1.7573	0.0587201	3.04035e-47	5.15262e-42
rs11623078	chr14	100964549	T	C	cg14827090	chr14	100991424	-1.17349	0.0392501	3.28119e-47	5.51756e-42
rs12800124	chr11	30239865	G	A	cg12313868	chr11	30338751	3.45904	0.1157	3.28984e-47	5.51756e-42
rs61821659	chr1	159784141	A	G	cg21598751	chr1	159791473	-2.14276	0.0716878	3.34637e-47	5.59439e-42
rs351449	chr1	162374666	G	A	cg21501207	chr1	162383000	2.27813	0.0762163	3.34508e-47	5.59439e-42
rs11781430	chr8	8651733	C	G	cg17263012	chr8	8646938	-1.09371	0.0366211	3.57035e-47	5.9681e-42
rs3756663	chr5	33440306	A	C	cg26267481	chr5	33440240	1.64623	0.0551917	3.94645e-47	6.59353e-42
rs9476544	chr6	14369814	T	G	cg20218040	chr6	14369697	-1.08123	0.036271	4.13585e-47	6.90742e-42
rs1136853	chr11	320805	T	G	cg22258600	chr11	325800	-2.88645	0.0968404	4.1737e-47	6.96806e-42
rs112141391	chr5	52437970	G	A	cg19844287	chr5	52405864	2.66338	0.0893679	4.216e-47	7.03608e-42
rs10218589	chr1	246667843	A	G	cg04798314	chr1	246668601	-2.51448	0.0843891	4.28512e-47	7.1488e-42
rs1156255	chr3	69878088	A	C	cg10120522	chr3	69891885	-1.40393	0.0471601	4.59881e-47	7.55234e-42
rs2785155	chr11	35068606	G	C	cg06159004	chr11	35068850	1.06061	0.0357066	5.47188e-47	8.98288e-42
rs11811179	chr1	241992310	A	C	cg24361198	chr1	242002464	-1.36001	0.0458738	6.35662e-47	1.04038e-41
rs2274007	chr1	19421846	T	G	cg20432732	chr1	19451037	1.24452	0.0420242	6.92517e-47	1.11224e-41
rs264605	chr2	159887785	C	G	cg13920856	chr2	159867184	-3.38336	0.114248	6.93008e-47	1.1129e-41
rs41300088	chr1	1109193	A	G	cg17168771	chr1	1115378	-3.18004	0.107624	8.26877e-47	1.32521e-41
rs3734286	chr6	112471688	C	G	cg17190362	chr6	112475675	-1.92259	0.0650771	8.36259e-47	1.3393e-41
rs10508443	chr10	12678200	G	C	cg10439808	chr10	12677223	-1.90465	0.0645348	9.0506e-47	1.44863e-41
rs299990	chr16	86752158	C	G	cg11844835	chr16	86751778	-0.937883	0.0318148	9.90842e-47	1.57867e-41
rs28542020	chr16	49660588	C	T	cg17286920	chr16	49666052	1.03918	0.0352855	1.07012e-46	1.70239e-41
rs9418712	chr10	128826993	G	A	cg06406458	chr10	128810499	-2.75567	0.0937371	1.23093e-46	1.9477e-41
rs4809135	chr19	21751988	T	C	cg19051117	chr19	21767566	2.31509	0.0788383	1.34346e-46	2.11983e-41
rs2918264	chr5	148615446	T	C	cg21178959	chr5	148617305	0.840885	0.0286752	1.49709e-46	2.35703e-41
rs1705547	chr18	47715721	G	T	cg00307203	chr18	47715633	-1.2129	0.0413849	1.56508e-46	2.46293e-41
rs7109030	chr11	10842010	C	G	cg22091621	chr11	10831772	1.54078	0.052588	1.60229e-46	2.52003e-41
rs4537857	chr13	27292666	T	C	cg11560654	chr13	27317117	-1.4025	0.0478788	1.62951e-46	2.55928e-41
rs933226	chr22	32343847	C	T	cg22473427	chr22	32358655	-1.49293	0.050968	1.63453e-46	2.56656e-41
rs1690444	chr16	3518350	A	G	cg01073479	chr16	3509474	1.31931	0.0450791	1.74727e-46	2.74232e-41
rs55933713	chr11	76438610	A	G	cg22976778	chr11	76445138	1.66428	0.0569634	1.99654e-46	3.12956e-41
rs9930225	chr16	88370667	G	A	cg07129803	chr16	88370583	-0.984788	0.0337472	2.19537e-46	3.43845e-41
rs75458881	chr6	114302806	T	G	cg02425558	chr6	114287784	-1.79211	0.0614995	2.45125e-46	3.83656e-41
rs12042725	chr1	59469729	A	G	cg12523408	chr1	59483605	-3.59016	0.123287	2.58606e-46	4.04477e-41
rs13196486	chr6	135283874	G	C	cg00211069	chr6	135260435	-0.976426	0.0335439	2.66591e-46	4.16534e-41
rs1359414	chr1	112161635	G	A	cg06205333	chr1	112161618	-1.39539	0.048061	3.26258e-46	5.0818e-41
rs17409421	chr20	56044352	T	C	cg00415024	chr20	56044352	-3.24682	0.111891	3.40782e-46	5.30619e-41
rs4843650	chr16	87683486	G	A	cg19902553	chr16	87686420	1.66379	0.057398	3.70144e-46	5.71811e-41
rs115661367	chr5	175839232	A	G	cg20687255	chr5	175846914	-2.41078	0.0831754	3.72762e-46	5.74939e-41
rs2668335	chr3	122356346	T	C	cg12702372	chr3	122365223	-2.62742	0.0906658	3.77973e-46	5.82381e-41
rs11212320	chr11	107542394	T	C	cg05549638	chr11	107542606	-0.944556	0.0326148	3.96934e-46	5.91079e-41
rs56328224	chr17	43572419	T	C	cg17117718	chr17	43663208	2.98922	0.10331	4.26393e-46	5.91079e-41
rs6905222	chr6	118118300	T	G	cg07845352	chr6	118260820	-2.03968	0.0704544	4.08571e-46	5.91079e-41
rs17591135	chr10	35465190	A	T	cg16402757	chr10	35311004	-3.15701	0.109066	4.13535e-46	5.91079e-41
rs6853265	chr4	68268266	C	T	cg15417331	chr4	68295488	-1.03711	0.0359724	5.64337e-46	7.80071e-41
rs4680340	chr3	156861460	C	T	cg03224329	chr3	156879072	-0.899437	0.0312083	5.80212e-46	7.98841e-41
rs1060817	chr9	123583192	A	G	cg03499324	chr9	123606119	-1.5006	0.0521719	6.78736e-46	9.33921e-41
rs59630382	chr5	153396715	T	G	cg11366837	chr5	153439314	-1.48935	0.0518752	7.82313e-46	1.07535e-40
rs9306156	chr21	47960493	C	T	cg06114238	chr21	47960237	-1.03361	0.0360345	8.40198e-46	1.15468e-40
rs10782230	chr6	126228512	A	G	cg14811585	chr6	126221007	-3.86087	0.134978	1.04553e-45	1.43295e-40
rs3756663	chr5	33440306	A	C	cg02068164	chr5	33439794	1.37381	0.0480353	1.05615e-45	1.44722e-40
rs12578595	chr12	27964996	T	C	cg22190077	chr12	27959878	2.26335	0.0792352	1.16189e-45	1.58922e-40
rs2854206	chr17	61947203	G	A	cg14705018	chr17	61916907	0.647593	0.0226919	1.24867e-45	1.70723e-40
rs11061290	chr12	131518747	T	C	cg13586425	chr12	131519906	-1.58439	0.0555719	1.34735e-45	1.84141e-40
rs7272751	chr20	25983284	T	C	cg10463108	chr20	25983284	-2.90116	0.102087	1.73379e-45	2.3655e-40
rs2242087	chr8	144695176	T	C	cg00600477	chr8	144715010	-1.08443	0.0381839	1.82251e-45	2.48354e-40
rs12607401	chr18	74497209	C	T	cg15375321	chr18	74496335	-0.845754	0.0297856	1.85043e-45	2.52134e-40
rs6834239	chr4	178517058	C	T	cg16426182	chr4	178517279	-0.861737	0.0303787	1.99892e-45	2.66769e-40
rs1876719	chr8	50072498	A	G	cg02168270	chr8	50110978	2.15301	0.0759046	2.00915e-45	2.66769e-40
rs11548104	chr1	153587308	C	T	cg11343894	chr1	153599704	-1.33708	0.0472891	2.57299e-45	3.40901e-40
rs111625258	chr1	1108757	T	A	cg04206665	chr1	1113501	-3.36684	0.11915	2.6987e-45	3.57451e-40
rs6826318	chr4	152455497	A	G	cg05095125	chr4	152588239	1.36107	0.0481769	2.74116e-45	3.60297e-40
rs80105582	chr11	18401867	G	A	cg19767548	chr11	18433554	-2.17272	0.0769321	2.81394e-45	3.68862e-40
rs4945124	chr11	76649529	A	G	cg12245921	chr11	76674855	1.17765	0.0417276	2.97172e-45	3.89207e-40
rs4665829	chr2	26398768	A	C	cg04902443	chr2	26401598	1.22611	0.0434945	3.24682e-45	4.24991e-40
rs56390114	chr16	53857263	T	C	cg02173208	chr16	53857414	-1.76338	0.0625796	3.35465e-45	4.38809e-40
rs10508443	chr10	12678200	G	C	cg23797679	chr10	12677358	-1.10958	0.0393932	3.46166e-45	4.52718e-40
rs80105582	chr11	18401867	G	A	cg07093428	chr11	18433500	-2.03383	0.0722504	3.62937e-45	4.74195e-40
rs968567	chr11	61595564	T	C	cg13299762	chr11	61594708	-1.67297	0.0594746	3.84125e-45	5.01782e-40
rs11854081	chr15	41646398	T	C	cg18705301	chr15	41695430	-2.55134	0.0907139	3.88431e-45	5.06773e-40
rs16970672	chr17	75944650	A	G	cg13574174	chr17	75944649	-2.70358	0.0961473	3.94853e-45	5.15101e-40
rs645279	chr6	25880494	T	C	cg01615050	chr6	25882559	1.85974	0.0662098	4.29647e-45	5.60438e-40
rs12097009	chr1	7097043	G	A	cg20409752	chr1	7122726	-3.2751	0.116662	4.48044e-45	5.83706e-40
rs8084109	chr18	72168312	A	T	cg26446133	chr18	72167187	-1.17601	0.0419094	4.64007e-45	6.03923e-40
rs73988746	chr17	32951910	T	G	cg07053672	chr17	32957113	-1.76977	0.0631665	5.22986e-45	6.79904e-40
rs2719721	chr16	10775518	C	G	cg21764456	chr16	10777077	-0.758618	0.0270768	5.23332e-45	6.80093e-40
rs737153	chr6	135171263	C	A	cg22676075	chr6	135203613	1.86066	0.0665988	6.51424e-45	8.43483e-40
rs4780823	chr16	19735900	G	C	cg10266221	chr16	19777742	0.97888	0.035046	6.64355e-45	8.53405e-40
rs6661832	chr1	58955281	C	T	cg16080552	chr1	59043199	-1.50409	0.0538784	6.92515e-45	8.85286e-40
rs59165315	chr1	38295325	T	C	cg07858778	chr1	38349271	-1.47245	0.0527798	7.28777e-45	9.2919e-40
rs803679	chr1	44349405	G	A	cg13666471	chr1	44249486	-1.06631	0.0382392	7.54821e-45	9.62216e-40
rs928769	chr21	39637429	A	G	cg12746557	chr21	39644332	0.674173	0.0241823	7.68549e-45	9.79164e-40
rs6575773	chr14	100798237	T	C	cg00308816	chr14	100847617	-2.17087	0.0779198	8.09114e-45	1.02843e-39
rs705141	chr10	125223672	T	C	cg06498302	chr10	125223670	-0.812242	0.0291618	8.25876e-45	1.04964e-39
rs2748363	chr6	7960625	T	C	cg16579946	chr6	7960625	-2.95432	0.106118	8.56092e-45	1.08784e-39
rs62576133	chr9	119372733	C	A	cg24998347	chr9	119311603	0.663154	0.023861	9.77894e-45	1.23982e-39
rs10839457	chr11	6108904	T	A	cg24870415	chr11	6121200	1.78496	0.0642652	1.02663e-44	1.2873e-39
rs4720488	chr7	45041111	G	C	cg10844498	chr7	45059544	3.98134	0.143663	1.22046e-44	1.51579e-39
rs8118732	chr20	54923198	A	G	cg00169354	chr20	54922827	1.42464	0.0514279	1.2591e-44	1.56348e-39
rs1057147	chr16	818802	A	G	cg03433313	chr16	819064	-1.44482	0.0521583	1.26309e-44	1.568e-39
rs38469	chr7	30588609	G	A	cg09665632	chr7	30588577	-0.719165	0.025967	1.28205e-44	1.59081e-39
rs4802560	chr19	49617076	G	T	cg10667338	chr19	49617042	1.23517	0.0446012	1.28789e-44	1.59792e-39
rs3843611	chr11	35571353	C	T	cg19530168	chr11	35571496	-1.13123	0.0408697	1.34254e-44	1.66451e-39
rs1196467	chr1	151710038	T	C	cg01609658	chr1	151694478	2.16995	0.0784905	1.47154e-44	1.82062e-39
rs11061290	chr12	131518747	T	C	cg24311634	chr12	131519883	-1.74413	0.0631286	1.54674e-44	1.90342e-39
rs4754359	chr11	108759755	T	G	cg18822299	chr11	108767009	1.23427	0.0446911	1.59216e-44	1.95152e-39
rs10192004	chr2	200738790	A	G	cg04567952	chr2	200775554	-1.35047	0.0489025	1.60241e-44	1.96048e-39
rs2302902	chr12	96617304	T	C	cg00418190	chr12	96618098	-1.14345	0.0414152	1.63008e-44	1.99351e-39
rs12702371	chr7	47760376	C	T	cg04425994	chr7	47760390	-3.44716	0.124857	1.63304e-44	1.99676e-39
rs7760002	chr6	163683522	T	C	cg23844865	chr6	163681460	1.50838	0.0546351	1.63571e-44	1.99985e-39
rs28542020	chr16	49660588	C	T	cg07089942	chr16	49666504	0.703675	0.0254951	1.67237e-44	2.04026e-39
rs11078520	chr17	4485073	C	G	cg13375589	chr17	4487125	1.71472	0.0621548	1.73228e-44	2.1122e-39
rs2802372	chr10	81047575	C	A	cg13115165	chr10	81045939	-1.21114	0.0439749	1.97172e-44	2.40007e-39
rs2745316	chr1	18896830	G	A	cg16004875	chr1	18902086	0.968708	0.0352077	2.13068e-44	2.59332e-39
rs3731900	chr2	220046975	C	A	cg03878190	chr2	220047358	-0.721667	0.0262648	2.36741e-44	2.84988e-39
rs871052	chr13	95950740	G	A	cg26751094	chr13	95954534	0.74833	0.0272609	2.5467e-44	3.0405e-39
rs80038765	chr2	48374602	A	C	cg01393736	chr2	48274662	-3.1371	0.114299	2.57726e-44	3.07671e-39
rs10830777	chr11	87776680	T	C	cg01680303	chr11	87776411	1.67777	0.0611564	2.66909e-44	3.18578e-39
rs12609708	chr19	46927520	T	C	cg17513925	chr19	46929698	1.00396	0.0366329	2.88785e-44	3.44446e-39
rs1474698	chr6	56064197	C	T	cg02484732	chr6	56096198	2.27637	0.0831002	2.99584e-44	3.56262e-39
rs7763558	chr6	43349215	A	G	cg25279747	chr6	43354368	-1.88591	0.0688544	3.02287e-44	3.59319e-39
rs1651895	chr19	866018	A	G	cg15765251	chr19	888814	-1.3797	0.0504431	3.36817e-44	3.98548e-39
rs3897927	chr13	28562901	G	A	cg21950155	chr13	28555387	-1.49851	0.0548309	3.58198e-44	4.19438e-39
rs56026524	chr17	43939389	T	C	cg18228076	chr17	43983362	-2.23844	0.0819337	3.68134e-44	4.19438e-39
rs9459623	chr6	166671002	T	C	cg26535992	chr6	166671495	-0.839131	0.030722	3.74785e-44	4.26945e-39
rs4435297	chr17	15947217	T	C	cg10428661	chr17	16120197	0.748847	0.027428	3.87138e-44	4.38734e-39
rs838492	chr12	125166166	G	A	cg16223899	chr12	125166019	0.851547	0.0312034	4.00576e-44	4.53849e-39
rs2921048	chr8	8320834	T	C	cg02578584	chr8	8325700	-1.4882	0.0545728	4.24076e-44	4.80233e-39
rs11060115	chr12	129554644	A	G	cg15532640	chr12	129554566	1.73981	0.0638157	4.32505e-44	4.89738e-39
rs10272648	chr7	4238412	T	C	cg24441899	chr7	4244372	-1.32637	0.048687	4.58185e-44	5.18643e-39
rs1537106	chr21	40359005	G	A	cg17818632	chr21	40361611	-1.53373	0.0563304	4.78565e-44	5.41577e-39
rs2299992	chr7	107836850	C	A	cg12014714	chr7	107863396	-1.22481	0.0449918	4.8447e-44	5.47665e-39
rs11736479	chr4	10017387	G	C	cg11266682	chr4	10021025	-0.906625	0.033307	4.88306e-44	5.51221e-39
rs11763488	chr7	43299455	G	A	cg02964324	chr7	43291318	1.60903	0.0591289	4.99417e-44	5.6367e-39
rs7761538	chr6	87763956	A	G	cg22026953	chr6	87763957	-1.40881	0.0518153	5.33465e-44	6.01948e-39
rs575106	chr19	13730258	C	T	cg17089917	chr19	13732340	0.859131	0.0316809	6.52263e-44	7.34896e-39
rs5750820	chr22	39825322	T	G	cg11247378	chr22	39784982	2.72246	0.10044	6.76896e-44	7.61891e-39
rs1249889	chr3	112493808	A	T	cg10233674	chr3	112493304	0.96646	0.0356667	6.92959e-44	7.79906e-39
rs12637730	chr3	133546297	T	C	cg13320413	chr3	133541774	-2.00495	0.0740086	7.05313e-44	7.92627e-39
rs1060817	chr9	123583192	A	G	cg21717724	chr9	123604514	-1.23992	0.0458426	7.98287e-44	8.96146e-39
rs4566385	chr2	151156098	G	A	cg02354225	chr2	151165708	-2.09011	0.077288	8.07794e-44	9.02935e-39
rs2546984	chr5	159591478	T	A	cg12393605	chr5	159592379	0.890075	0.0329215	8.23754e-44	9.20395e-39
rs2852836	chr11	121867700	T	C	cg13820391	chr11	121835505	1.47042	0.0543997	8.38669e-44	9.36906e-39
rs112817961	chr14	23560174	T	C	cg04332058	chr14	23548787	-2.88507	0.106762	8.54433e-44	9.53339e-39
rs12633393	chr3	140558859	T	C	cg06934299	chr3	140489984	-1.46523	0.0542217	8.5548e-44	9.54272e-39
rs1733165	chr7	158250969	G	A	cg09756125	chr7	158250978	-1.80803	0.0669149	8.63292e-44	9.60744e-39
rs4680340	chr3	156861460	C	T	cg20892840	chr3	156879058	-1.02674	0.0379998	8.64114e-44	9.60744e-39
rs413470	chr13	60570879	G	C	cg12824973	chr13	60723084	0.907632	0.0335946	8.69803e-44	9.65013e-39
rs10833312	chr11	20386301	A	C	cg24426391	chr11	20384886	1.51879	0.0562255	8.81735e-44	9.78012e-39
rs2279575	chr12	77417344	A	G	cg22480875	chr12	77417567	0.877577	0.0325126	9.34909e-44	1.03572e-38
rs2983278	chr20	23449306	G	A	cg11657817	chr20	23433608	-0.665238	0.0246894	1.07116e-43	1.18194e-38
rs8104326	chr19	2896948	T	C	cg08634464	chr19	2901147	-2.46989	0.0918859	1.28735e-43	1.41325e-38
rs2197513	chr5	36070109	C	T	cg25377862	chr5	36071462	1.76679	0.0658408	1.46737e-43	1.60787e-38
rs10761155	chr9	95153729	G	C	cg14631576	chr9	95140430	-1.56935	0.058493	1.48686e-43	1.6291e-38
rs7090417	chr10	121030668	G	C	cg17050472	chr10	121030659	-1.32813	0.0495272	1.54522e-43	1.68231e-38
rs590664	chr1	23524209	C	T	cg16210690	chr1	23537939	1.19015	0.0443874	1.56056e-43	1.69615e-38
rs12133963	chr1	111918192	A	C	cg18346412	chr1	111929363	-1.1194	0.0417982	1.70932e-43	1.85651e-38
rs13408361	chr2	238382899	G	A	cg14458575	chr2	238380390	0.82187	0.0306992	1.75614e-43	1.89794e-38
rs6509146	chr19	44646572	A	G	cg13838055	chr19	44645352	-1.15222	0.0431075	1.98595e-43	2.13052e-38
rs2306626	chr1	38156343	A	G	cg06088244	chr1	38171423	-1.51863	0.0568871	2.186e-43	2.34125e-38
rs61893607	chr11	62131749	A	G	cg12606682	chr11	62190604	-1.93491	0.0725018	2.23563e-43	2.3865e-38
rs4508554	chr2	159612431	T	G	cg09018484	chr2	159613670	-0.823699	0.0308895	2.38035e-43	2.53878e-38
rs76388114	chr16	53564217	A	G	cg20760066	chr16	53581195	-1.8553	0.0695863	2.40911e-43	2.5536e-38
rs582186	chr6	6001381	A	G	cg05419622	chr6	6001380	-2.1393	0.0802886	2.52755e-43	2.67684e-38
rs12884354	chr14	98237577	T	C	cg24919907	chr14	98255601	-1.85056	0.0694608	2.55217e-43	2.69346e-38
rs9616810	chr22	51094926	T	C	cg26662672	chr22	51094766	-0.873145	0.0327792	2.58631e-43	2.7244e-38
rs61894229	chr11	55345286	T	C	cg02244970	chr11	55135222	-1.92543	0.0722849	2.58953e-43	2.72759e-38
rs7719065	chr5	149049820	C	A	cg04507340	chr5	149062330	1.04302	0.0392259	2.96234e-43	3.10773e-38
rs11548104	chr1	153587308	C	T	cg27469660	chr1	153599709	-1.02072	0.0384009	3.04496e-43	3.19292e-38
rs3825102	chr12	117720185	A	C	cg01693478	chr12	117714947	1.56494	0.0589755	3.46935e-43	3.61197e-38
rs5760109	chr22	24252938	C	G	cg27466466	chr22	24261966	-1.53871	0.0579994	3.52616e-43	3.66972e-38
rs1993364	chr21	43527134	C	T	cg24372256	chr21	43528868	-1.24429	0.0469103	3.57788e-43	3.72239e-38
rs4789668	chr17	80161990	T	C	cg13000015	chr17	80080332	0.781706	0.0294872	3.7347e-43	3.88109e-38
rs33963919	chr15	33023670	C	T	cg07179000	chr15	33023586	1.28334	0.0485038	4.33568e-43	4.5008e-38
rs750370	chr10	834050	A	T	cg10556349	chr10	835070	-0.932935	0.0352914	4.63826e-43	4.81159e-38
rs6433629	chr2	177861380	C	T	cg16981703	chr2	177862057	1.01372	0.0383494	4.65682e-43	4.82604e-38
rs9459623	chr6	166671002	T	C	cg15675601	chr6	166673341	-1.54686	0.0585211	4.67382e-43	4.84329e-38
rs4806661	chr19	55824661	T	A	cg15167603	chr19	55831367	-1.0619	0.040178	4.71078e-43	4.87675e-38
rs11229374	chr11	55156434	A	C	cg02244970	chr11	55135222	-1.91614	0.0725792	5.12626e-43	4.93106e-38
rs61898380	chr11	55020989	C	T	cg02244970	chr11	55135222	-1.91614	0.0725792	5.12626e-43	4.93106e-38
rs4579247	chr5	148520213	T	C	cg18129178	chr5	148520854	-0.703203	0.0266459	5.27779e-43	5.07538e-38
rs9969187	chr7	124661472	T	C	cg16525610	chr7	124571116	0.813356	0.0308992	6.4281e-43	6.14958e-38
rs6661832	chr1	58955281	C	T	cg19813884	chr1	59043370	-0.720717	0.0274148	7.088e-43	6.75774e-38
rs4809135	chr19	21751988	T	C	cg26562263	chr19	21863715	1.73923	0.0661591	7.10149e-43	6.76498e-38
rs3755803	chr3	52866157	G	C	cg11645453	chr3	52864694	0.937244	0.0356593	7.21377e-43	6.86945e-38
rs11548104	chr1	153587308	C	T	cg02873163	chr1	153599829	-1.74251	0.0663751	7.89108e-43	7.51284e-38
rs3003947	chr6	39857409	G	A	cg09023833	chr6	39859891	-0.7529	0.0286995	8.33029e-43	7.85279e-38
rs8132365	chr21	29859121	A	G	cg06212876	chr21	29911755	-2.65666	0.101276	8.37746e-43	7.85279e-38
rs35653386	chr2	68909128	G	A	cg10812522	chr2	68918232	-2.46479	0.0939992	8.63947e-43	8.04254e-38
rs10803704	chr2	9957097	A	G	cg05387464	chr2	9956256	0.785673	0.0300117	9.78218e-43	9.02519e-38
rs2302902	chr12	96617304	T	C	cg01927686	chr12	96617777	-1.40274	0.0535853	9.81473e-43	9.05398e-38
rs4832234	chr2	86259741	C	T	cg14017402	chr2	86225602	-1.28175	0.0489734	9.97092e-43	9.1912e-38
rs10462750	chr5	2012963	G	A	cg26168224	chr5	2018326	1.28105	0.0489533	1.00729e-42	9.2739e-38
rs1571936	chr13	44978623	A	G	cg14248883	chr13	44978677	1.26699	0.0484321	1.03361e-42	9.51362e-38
rs7601866	chr2	26400778	C	G	cg04944784	chr2	26401820	1.86471	0.0714198	1.1999e-42	1.09972e-37
rs10917513	chr1	20006887	C	T	cg05776630	chr1	20015027	1.39239	0.0533907	1.30987e-42	1.19598e-37
rs371671	chr19	13870153	A	C	cg25755428	chr19	13875111	3.30976	0.127067	1.43794e-42	1.31194e-37
rs193165230	chr5	49605357	A	G	cg05171452	chr5	49703188	-1.86898	0.0717541	1.43935e-42	1.31252e-37
rs11160759	chr14	104231542	T	C	cg11829633	chr14	104273589	-0.763808	0.0293264	1.44769e-42	1.31325e-37
rs145937993	chr15	56563075	G	T	cg24831232	chr15	56703763	0.500941	0.0192424	1.49938e-42	1.35425e-37
rs801620	chr22	47175316	T	C	cg16053386	chr22	47169695	1.02531	0.0393865	1.50454e-42	1.35865e-37
rs7007919	chr8	20647375	C	T	cg20305683	chr8	20647436	2.66059	0.102209	1.50959e-42	1.36312e-37
rs4680340	chr3	156861460	C	T	cg21178254	chr3	156879083	-0.823648	0.0316998	1.73861e-42	1.55562e-37
rs848549	chr2	36702389	T	C	cg16896144	chr2	36705618	1.48527	0.0571698	1.75245e-42	1.5676e-37
rs964295	chr3	15537129	T	A	cg16303742	chr3	15540471	0.879603	0.0338741	1.82193e-42	1.62739e-37
rs1980652	chr6	2952155	G	A	cg05082466	chr6	2953123	-1.7002	0.0655178	1.91292e-42	1.70686e-37
rs11548104	chr1	153587308	C	T	cg11915664	chr1	153599769	-0.819636	0.0315868	1.92194e-42	1.71469e-37
rs74175081	chr2	29180123	A	G	cg08401837	chr2	29179066	-1.16739	0.0449966	1.94846e-42	1.73801e-37
rs35872605	chr1	21030548	A	G	cg12459000	chr1	21032072	-2.02224	0.0779656	1.98563e-42	1.77023e-37
rs883207	chr3	125733081	T	G	cg06494592	chr3	125709126	2.66711	0.102939	2.1557e-42	1.91506e-37
rs11770911	chr7	24913874	A	G	cg14762436	chr7	24917750	-1.42797	0.0551165	2.16466e-42	1.92264e-37
rs4114458	chr10	49822099	A	G	cg11919626	chr10	49821171	-1.27122	0.0490815	2.21637e-42	1.96734e-37
rs61894863	chr11	55668141	T	C	cg02244970	chr11	55135222	-1.91688	0.0740104	2.2176e-42	1.96734e-37
rs2223010	chr8	91480068	G	A	cg22895981	chr8	91480109	1.7879	0.0690786	2.33789e-42	2.07162e-37
rs2918264	chr5	148615446	T	C	cg14074440	chr5	148621870	1.0371	0.0401078	2.51151e-42	2.22329e-37
rs10816743	chr9	111620652	C	T	cg18412092	chr9	111620722	-0.896234	0.0346711	2.57345e-42	2.27693e-37
rs8028313	chr15	68043057	G	C	cg24579218	chr15	68104479	-1.01349	0.0392144	2.61055e-42	2.29331e-37
rs4877603	chr9	83260515	G	A	cg10841563	chr9	83280018	2.2573	0.0876188	3.32709e-42	2.90043e-37
rs4735811	chr8	594398	G	C	cg02524346	chr8	600233	-2.61523	0.101558	3.44436e-42	2.999e-37
rs1980652	chr6	2952155	G	A	cg00101728	chr6	2953027	-1.9247	0.0747505	3.47242e-42	3.02304e-37
rs36181	chr3	134645781	G	T	cg07068406	chr3	134647778	-1.01658	0.0395009	3.60526e-42	3.13567e-37
rs367745	chr3	11309274	T	C	cg01331196	chr3	11287078	0.919527	0.0357464	3.73572e-42	3.24872e-37
rs26518	chr5	96057571	C	G	cg00312217	chr5	96063813	-1.15373	0.0448726	3.87609e-42	3.36864e-37
rs12903325	chr15	50353277	G	T	cg21557108	chr15	50410962	2.41568	0.0939825	3.96497e-42	3.44477e-37
rs3020332	chr6	152008924	T	C	cg22157087	chr6	152012887	1.46003	0.0568503	4.22507e-42	3.67005e-37
rs1683588	chr19	870489	G	A	cg09670971	chr19	888612	-1.75016	0.0682192	4.57887e-42	3.96519e-37
rs4623371	chr8	91682497	C	A	cg16814680	chr8	91681699	-2.56627	0.100041	4.61703e-42	3.99798e-37
rs1813134	chr4	151231371	T	C	cg14879894	chr4	151247234	-1.18435	0.0461918	4.78979e-42	4.1444e-37
rs28542020	chr16	49660588	C	T	cg05126388	chr16	49670144	0.975389	0.0380762	5.12982e-42	4.43409e-37
rs17505088	chr2	99149473	T	C	cg23432480	chr2	99125292	-1.17301	0.0458842	5.99121e-42	5.08059e-37
rs60928707	chr10	97731077	T	C	cg19681037	chr10	97736105	1.06146	0.0415228	6.01493e-42	5.09932e-37
rs9349180	chr6	41185474	G	A	cg16703660	chr6	41207506	1.31923	0.0516071	6.01855e-42	5.09932e-37
rs4579247	chr5	148520213	T	C	cg05141017	chr5	148520542	-0.878806	0.0344095	6.45319e-42	5.46027e-37
rs1004571	chr20	45278169	A	G	cg13127542	chr20	45324833	2.19804	0.0860923	6.61786e-42	5.59034e-37
rs2237648	chr7	106691633	A	T	cg03034673	chr7	106670287	-2.33928	0.0916648	6.84223e-42	5.77771e-37
rs2446917	chr8	101145709	G	T	cg00191853	chr8	101177733	1.1202	0.043949	7.51353e-42	6.31745e-37
rs8469	chr2	74687550	C	T	cg04255230	chr2	74727010	1.29318	0.0507384	7.54522e-42	6.33977e-37
rs3002297	chr1	214536061	A	G	cg06068545	chr1	214535988	1.95548	0.0768379	8.44561e-42	7.06656e-37
rs2374985	chr12	108707123	A	G	cg04099632	chr12	108699412	0.801839	0.0315101	8.50691e-42	7.11741e-37
rs4802560	chr19	49617076	G	T	cg08382737	chr19	49617001	1.10671	0.0435149	8.87437e-42	7.42393e-37
rs7914311	chr10	14727519	A	C	cg09739607	chr10	14728641	1.32039	0.0519393	9.17539e-42	7.66678e-37
rs7080527	chr10	71596390	T	C	cg17477052	chr10	71596731	1.337	0.0525983	9.25094e-42	7.72848e-37
rs13034231	chr2	60677968	A	C	cg01596182	chr2	60677863	-0.976157	0.0384032	9.26003e-42	7.7356e-37
rs2716932	chr17	5570518	G	A	cg25506186	chr17	5571436	0.640107	0.0251932	9.56104e-42	7.98067e-37
rs4799448	chr18	34995088	A	G	cg15355235	chr18	35001518	4.45519	0.175459	1.00408e-41	8.37439e-37
rs3778772	chr7	134842878	C	A	cg07876788	chr7	134849633	-0.737902	0.0290665	1.01888e-41	8.49005e-37
rs112141391	chr5	52437970	G	A	cg26505878	chr5	52405886	2.23005	0.0878607	1.03452e-41	8.61769e-37
rs12939752	chr17	49516681	C	T	cg14849387	chr17	49516968	1.09379	0.0431293	1.10141e-41	9.17264e-37
rs7207286	chr17	56514458	T	G	cg26370237	chr17	56514231	-1.01145	0.0399032	1.14554e-41	9.53433e-37
rs11122174	chr1	231114595	T	C	cg10324224	chr1	231115997	0.867508	0.0342753	1.28204e-41	1.06489e-36
rs67509593	chr3	194833488	G	A	cg07103270	chr3	194839222	-0.819363	0.0323929	1.34306e-41	1.11345e-36
rs34350503	chr4	123827911	A	G	cg20157874	chr4	123835713	-1.44806	0.0572725	1.3878e-41	1.15034e-36
rs9790999	chr5	162888218	C	A	cg25620989	chr5	162861766	-1.69424	0.0671164	1.56662e-41	1.28662e-36
rs7536235	chr1	156581534	C	T	cg01612182	chr1	156593260	-1.10455	0.0437569	1.56906e-41	1.28761e-36
rs9901885	chr17	63769559	C	T	cg07283582	chr17	63770753	-1.2706	0.0503425	1.58623e-41	1.29333e-36
rs2233713	chr10	81107135	C	A	cg17037153	chr10	81106469	-0.586135	0.0232389	1.66923e-41	1.36027e-36
rs823074	chr1	205774839	C	T	cg11965913	chr1	205819406	2.86281	0.11353	1.69859e-41	1.38402e-36
rs2749782	chr4	3339761	T	C	cg18352616	chr4	3374830	-1.02085	0.0404911	1.72283e-41	1.40327e-36
rs7574695	chr2	33953186	T	C	cg04131969	chr2	33951647	-4.0918	0.162325	1.74524e-41	1.41089e-36
rs12567940	chr1	33067502	A	C	cg17339202	chr1	33160900	1.95058	0.077385	1.75173e-41	1.41089e-36
rs438721	chr8	16034838	C	G	cg02754572	chr8	16043912	-2.66229	0.105638	1.77312e-41	1.42482e-36
rs264705	chr3	65864856	A	G	cg13907053	chr3	65861665	-1.1662	0.0463032	1.86048e-41	1.49422e-36
rs801616	chr22	47179320	G	A	cg03203801	chr22	47169727	0.873085	0.0346686	1.87409e-41	1.50444e-36
rs2647395	chr1	85728664	G	C	cg17737388	chr1	85724454	-1.50973	0.0600071	2.01783e-41	1.61782e-36
rs2745325	chr1	18880442	C	A	cg18795169	chr1	18902165	1.7967	0.0714633	2.12778e-41	1.70416e-36
rs10848634	chr12	2316127	C	T	cg03885818	chr12	2299830	-0.633961	0.0252267	2.19978e-41	1.76162e-36
rs41311276	chr1	26387625	C	A	cg11882101	chr1	26387609	0.54926	0.0218571	2.2062e-41	1.76666e-36
rs374530261	chr3	162128372	A	C	cg25713736	chr3	162210236	-1.5465	0.0615425	2.2107e-41	1.77016e-36
rs80053778	chr1	40828444	A	G	cg27068760	chr1	40828443	-2.53562	0.10092	2.23641e-41	1.79011e-36
rs1186	chr1	227177731	T	A	cg10327440	chr1	227177885	-1.92633	0.0767282	2.36965e-41	1.89084e-36
rs78355284	chr6	148187934	G	A	cg06640891	chr6	148195452	-1.77762	0.0708052	2.37028e-41	1.89113e-36
rs133796	chr22	44842135	A	G	cg10455196	chr22	44851731	-1.55589	0.0619855	2.40613e-41	1.91882e-36
rs55829662	chr20	33731625	C	T	cg21748271	chr20	33736177	0.794298	0.0316803	2.62276e-41	2.08974e-36
rs2299978	chr20	43687706	C	T	cg06612594	chr20	43682078	-1.74586	0.0696921	2.7965e-41	2.22609e-36
rs7300260	chr12	31821111	G	A	cg04503540	chr12	31905566	-1.58797	0.0634225	2.90998e-41	2.31601e-36
rs12944877	chr17	63035254	G	A	cg14067775	chr17	62991979	-1.07897	0.0430973	2.92956e-41	2.33063e-36
rs10786791	chr10	106161929	A	C	cg01780345	chr10	106147097	-1.556	0.062197	3.09752e-41	2.46339e-36
rs1332018	chr1	110282972	G	T	cg04545003	chr1	110283342	0.763062	0.0305197	3.24209e-41	2.5773e-36
rs8058883	chr16	429059	C	T	cg26944245	chr16	421049	-1.06234	0.0424917	3.25293e-41	2.58562e-36
rs2255015	chr3	183534976	A	G	cg18489755	chr3	183533873	1.30889	0.0523771	3.36796e-41	2.67658e-36
rs2374985	chr12	108707123	A	G	cg19104050	chr12	108701064	0.66523	0.0266325	3.48844e-41	2.76893e-36
rs3135145	chr4	3299504	T	C	cg02754929	chr4	3295736	-0.98312	0.0393646	3.5243e-41	2.79706e-36
rs2098433	chr12	15081218	G	A	cg15414626	chr12	15073952	1.38556	0.0554812	3.53652e-41	2.8061e-36
rs34432035	chr2	135217283	T	C	cg18712599	chr2	135227039	-1.93741	0.0775832	3.55302e-41	2.8187e-36
rs7029383	chr9	7319148	T	C	cg06422353	chr9	7319206	-1.17011	0.046864	3.5952e-41	2.85183e-36
rs11136342	chr8	145044749	G	A	cg04892187	chr8	145040629	0.44101	0.017663	3.59582e-41	2.85215e-36
rs10456480	chr6	40269544	T	C	cg09808012	chr6	40276152	1.02181	0.0409402	3.69957e-41	2.93273e-36
rs910041	chr6	17446263	C	T	cg22026442	chr6	17442621	0.746437	0.0299136	3.7626e-41	2.98235e-36
rs6727888	chr2	62887884	T	C	cg13883027	chr2	62892060	2.66094	0.106649	3.79261e-41	3.00578e-36
rs56328224	chr17	43572419	T	C	cg18228076	chr17	43983362	-2.2074	0.0885406	4.02467e-41	3.04392e-36
rs11261017	chr1	18805328	C	T	cg25172338	chr1	18806046	-0.871848	0.0349745	4.05923e-41	3.06869e-36
rs11548104	chr1	153587308	C	T	cg23505766	chr1	153582540	1.17729	0.0472525	4.22668e-41	3.18446e-36
rs60111845	chr17	5670260	C	T	cg24587835	chr17	5674234	1.58307	0.0635576	4.31957e-41	3.2539e-36
rs61988543	chr14	73395684	T	C	cg13089154	chr14	73392648	2.77391	0.111386	4.37291e-41	3.29226e-36
rs2313002	chr13	31580066	G	T	cg11842073	chr13	31585928	-1.81677	0.0730566	4.87231e-41	3.66397e-36
rs2354288	chr1	17918347	A	T	cg13603125	chr1	17918560	0.599498	0.0241108	4.92734e-41	3.70515e-36
rs141377546	chr1	58983944	A	G	cg14560369	chr1	58898552	-1.34314	0.0541076	5.58012e-41	4.19323e-36
rs1866558	chr2	105193300	G	A	cg27666049	chr2	105198953	0.967552	0.0389826	5.63751e-41	4.23564e-36
rs2073199	chr22	43275250	G	A	cg27010141	chr22	43259569	1.42174	0.0574223	6.78505e-41	5.08151e-36
rs6060171	chr20	30183269	T	C	cg21427119	chr20	30132790	-1.38617	0.0560232	7.13472e-41	5.32224e-36
rs2304359	chr7	1590280	A	G	cg04633141	chr7	1588319	-2.15104	0.08697	7.34861e-41	5.47488e-36
rs34743495	chr17	41349312	A	G	cg10047753	chr17	41438598	0.956463	0.0387127	7.96647e-41	5.92706e-36
rs183589167	chr7	48721377	C	T	cg05226593	chr7	48704172	-2.17484	0.0881462	8.82966e-41	6.54845e-36
rs11583762	chr1	155085270	A	G	cg07923656	chr1	155085325	0.935031	0.0378981	8.85174e-41	6.56411e-36
rs6661832	chr1	58955281	C	T	cg01821018	chr1	59043280	-2.37705	0.0963508	8.89061e-41	6.57926e-36
rs4735811	chr8	594398	G	C	cg07234876	chr8	600039	-3.30697	0.134248	9.9722e-41	7.34283e-36
rs768361	chr21	42440714	A	C	cg15377887	chr21	42440661	-1.5265	0.0619776	1.00805e-40	7.42217e-36
rs12539860	chr7	151135503	T	C	cg23666844	chr7	151137882	-1.30709	0.0531383	1.11181e-40	8.18125e-36
rs2743221	chr20	43927602	A	G	cg16667508	chr20	43936853	-1.23114	0.0500509	1.11193e-40	8.18125e-36
rs76736552	chr15	36528388	G	T	cg06899226	chr15	36524258	-1.98518	0.0807568	1.16619e-40	8.54715e-36
rs2761587	chr1	76149181	T	C	cg22875332	chr1	76189707	1.02539	0.0417251	1.19275e-40	8.72108e-36
rs2276530	chr21	45444829	G	C	cg06486129	chr21	45573410	-0.785049	0.031968	1.2589e-40	9.12213e-36
rs2521561	chr11	61685989	C	T	cg06569331	chr11	61689063	0.462986	0.018855	1.26764e-40	9.18356e-36
rs35535922	chr6	4152681	G	A	cg06588529	chr6	4154091	-1.90928	0.0777763	1.29408e-40	9.37054e-36
rs79779653	chr1	42207118	T	C	cg23057326	chr1	42207150	0.722616	0.0294434	1.31742e-40	9.53343e-36
rs13302686	chr9	119749263	C	T	cg16488231	chr9	119704456	1.47994	0.0603573	1.41322e-40	1.02191e-35
rs10461355	chr4	55921535	T	G	cg19926531	chr4	55904710	0.833264	0.0340015	1.47103e-40	1.06241e-35
rs80197353	chr12	124496864	G	T	cg21902846	chr12	124457705	5.34303	0.218141	1.53201e-40	1.10627e-35
rs1648309	chr15	45459182	G	A	cg04036182	chr15	45458818	0.922226	0.0376777	1.61299e-40	1.1645e-35
rs4245271	chr18	56114063	A	G	cg00413510	chr18	56133659	0.857285	0.0350554	1.72356e-40	1.24056e-35
rs4453065	chr1	7448126	T	C	cg16652920	chr1	7432614	-3.73642	0.152986	1.90136e-40	1.36709e-35
rs2228212	chr6	12124587	G	C	cg26516948	chr6	12124534	0.675657	0.027665	1.90425e-40	1.3688e-35
rs10208384	chr2	3707775	T	G	cg19052272	chr2	3704530	-1.94861	0.0798135	1.95308e-40	1.40361e-35
rs2178285	chr10	13966921	G	A	cg07629776	chr10	13972210	3.11149	0.127516	2.03822e-40	1.4634e-35
rs28622881	chr8	619658	C	G	cg14755254	chr8	637813	4.76505	0.19529	2.04423e-40	1.46764e-35
rs4555832	chr5	31263717	G	C	cg18163325	chr5	31268932	-0.967935	0.0396723	2.05385e-40	1.47392e-35
rs2908203	chr7	75924218	T	G	cg10193107	chr7	75924270	0.890174	0.036512	2.17098e-40	1.55666e-35
rs74605906	chr4	11851726	A	G	cg10633779	chr4	11915051	-1.66806	0.0684291	2.19708e-40	1.57123e-35
rs2075521	chr16	21222941	A	C	cg18249108	chr16	21222939	-0.63825	0.0261981	2.29359e-40	1.63981e-35
rs720717	chr16	10110627	G	A	cg22113540	chr16	10125521	1.64261	0.0674344	2.32162e-40	1.65863e-35
rs728603	chr1	31246810	T	C	cg16831933	chr1	31256250	-1.06535	0.0437556	2.40109e-40	1.7145e-35
rs4751691	chr10	120850164	A	G	cg24772834	chr10	120849863	0.812467	0.0333721	2.41588e-40	1.72488e-35
rs73075324	chr20	10603326	G	A	cg05994135	chr20	10603339	-1.68521	0.0692328	2.44956e-40	1.7481e-35
rs12470373	chr2	216694165	T	C	cg06202614	chr2	216696255	1.88242	0.0774301	2.68722e-40	1.91649e-35
rs9400170	chr6	108306242	T	C	cg02626665	chr6	108307242	1.5071	0.0619926	2.68939e-40	1.91764e-35
rs28584299	chr18	3030847	C	T	cg25594449	chr18	3029573	-0.591769	0.0243579	2.8277e-40	2.01541e-35
rs112897657	chr3	195629980	T	C	cg00555438	chr3	195578280	1.94545	0.0800831	2.84451e-40	2.02718e-35
rs4075937	chr7	1198743	C	A	cg16145915	chr7	1198662	0.503894	0.0207504	2.92732e-40	2.08423e-35
rs4730238	chr7	107054787	A	G	cg23024343	chr7	107201750	-1.60933	0.0662752	2.93685e-40	2.0909e-35
rs7585934	chr2	10684640	G	C	cg01357853	chr2	10684245	-0.956912	0.039466	3.28367e-40	2.31006e-35
rs16975700	chr15	96379923	A	G	cg00882281	chr15	96346592	1.35937	0.0560762	3.33526e-40	2.34563e-35
rs463139	chr5	55709676	C	G	cg10016695	chr5	55711230	-0.961155	0.0396696	3.46666e-40	2.43564e-35
rs7215688	chr17	78958251	T	C	cg03953789	chr17	78963035	2.05994	0.085039	3.5271e-40	2.47734e-35
rs1543733	chr1	30152173	A	G	cg18352985	chr1	30150219	-1.45611	0.0601432	3.67016e-40	2.57755e-35
rs7954247	chr12	1220688	G	A	cg02571465	chr12	1213414	1.4814	0.0612008	3.7279e-40	2.61783e-35
rs2749781	chr4	3346617	T	C	cg14583973	chr4	3374767	-1.4315	0.0591513	3.78571e-40	2.65815e-35
rs111637432	chr11	9695039	A	G	cg15306546	chr11	9701072	-1.87779	0.0776187	3.88243e-40	2.72395e-35
rs1800442	chr1	155212100	G	A	cg24589936	chr1	155180595	-1.08449	0.0448447	3.99558e-40	2.80203e-35
rs1805674	chr12	9160995	C	T	cg04548204	chr12	9162872	1.48094	0.061256	4.08455e-40	2.84182e-35
rs17660865	chr17	44189408	C	T	cg18228076	chr17	43983362	-2.20142	0.0910867	4.18467e-40	2.84182e-35
rs2309859	chr2	101083588	G	A	cg00732658	chr2	101099429	0.720132	0.0297976	4.19639e-40	2.84196e-35
rs6442513	chr3	15345057	A	G	cg09251074	chr3	15345626	-1.01575	0.042051	4.36073e-40	2.9481e-35
rs10069466	chr5	101643628	T	C	cg23182263	chr5	101757241	0.971746	0.0402473	4.5086e-40	3.02591e-35
rs2735393	chr16	31196105	C	T	cg03377939	chr16	31171314	1.74546	0.0723676	4.87464e-40	3.2542e-35
rs6708233	chr2	107469718	A	G	cg20638140	chr2	107469723	-0.754916	0.0313321	5.27419e-40	3.51919e-35
rs4537857	chr13	27292666	T	C	cg01903420	chr13	27295928	1.73319	0.0719933	5.6085e-40	3.73712e-35
rs9674047	chr16	68045046	A	G	cg02184558	chr16	68104456	2.82965	0.117643	5.99606e-40	3.96556e-35
rs17791470	chr14	50939899	C	T	ch.14.569218R	chr14	51107454	-2.02954	0.0843764	5.98567e-40	3.96556e-35
rs55896038	chr10	123207298	T	C	cg07044115	chr10	123100181	-1.6559	0.0688667	6.14321e-40	4.05833e-35
rs1376025	chr3	150067877	C	T	cg17369140	chr3	150066466	3.32411	0.138309	6.36034e-40	4.20035e-35
rs512535	chr2	21267782	T	C	cg14644031	chr2	21267858	0.912441	0.0379661	6.37719e-40	4.21127e-35
rs4938573	chr11	118741842	C	T	cg19308663	chr11	118741387	1.07838	0.0448896	6.5817e-40	4.34146e-35
rs74605906	chr4	11851726	A	G	cg04031201	chr4	11906061	2.71569	0.113073	6.70456e-40	4.41135e-35
rs35167332	chr6	40316316	G	A	cg05391713	chr6	40312344	0.910455	0.0379179	6.82702e-40	4.4904e-35
rs7494316	chr14	32842066	T	C	cg02248514	chr14	32842070	-0.710545	0.0295933	6.84609e-40	4.50273e-35
rs371671	chr19	13870153	A	C	cg16474696	chr19	13875014	2.8729	0.119732	7.19696e-40	4.70847e-35
rs751557	chr20	61463522	A	C	cg14998184	chr20	61464108	1.56013	0.0650412	7.36765e-40	4.8189e-35
rs259963	chr20	57824901	A	C	cg12058843	chr20	57844021	-1.15675	0.0482248	7.37407e-40	4.82263e-35
rs913210	chr6	156970976	T	G	cg08839808	chr6	156983304	-2.51065	0.104793	8.05871e-40	5.25494e-35
rs11211006	chr1	44937974	T	C	cg02888441	chr1	44938635	1.28713	0.053797	8.92137e-40	5.81132e-35
rs301806	chr1	8482078	C	T	cg19465883	chr1	8484670	1.53953	0.0643686	9.15546e-40	5.96178e-35
rs8079253	chr17	10220760	A	G	cg13984289	chr17	10220829	1.15515	0.0483451	9.85667e-40	6.40765e-35
rs4735811	chr8	594398	G	C	cg23958373	chr8	599963	-3.05623	0.127959	1.01482e-39	6.58629e-35
rs12633393	chr3	140558859	T	C	cg25331582	chr3	140565417	1.08053	0.04524	1.01484e-39	6.58629e-35
rs7864496	chr9	4571728	T	C	cg26805839	chr9	4575020	1.52817	0.064066	1.12017e-39	7.25701e-35
rs2257308	chr17	5124877	C	T	cg07107105	chr17	5124961	-1.60318	0.0672215	1.13326e-39	7.33727e-35
rs11078520	chr17	4485073	C	G	cg05992628	chr17	4487117	0.623418	0.0261544	1.18135e-39	7.64061e-35
rs2374985	chr12	108707123	A	G	cg03408433	chr12	108733370	0.740426	0.0310641	1.18382e-39	7.65617e-35
rs200537	chr16	24747787	G	C	cg06028605	chr16	24865363	0.789282	0.0331455	1.27132e-39	8.19554e-35
rs1394364	chr14	77596769	T	G	cg16595667	chr14	77567533	-0.940824	0.039518	1.29215e-39	8.32899e-35
rs6564	chr1	28212975	T	C	cg27182070	chr1	28218282	2.03448	0.085565	1.42203e-39	9.13713e-35
rs12787646	chr11	47669665	C	T	cg17688768	chr11	47628441	-0.725753	0.0305247	1.42716e-39	9.15707e-35
rs11649849	chr17	48582276	A	G	cg06086634	chr17	48585465	1.33851	0.0563148	1.46185e-39	9.37654e-35
rs713753	chr22	36658534	C	T	cg17997358	chr22	36627355	-0.884693	0.0372221	1.46335e-39	9.38574e-35
rs4716391	chr6	170154506	A	G	cg26850117	chr6	170189761	-2.5773	0.108531	1.56272e-39	1.00028e-34
rs6142102	chr20	32704627	C	G	cg04345661	chr20	32721338	1.65795	0.069818	1.56455e-39	1.00102e-34
rs11989809	chr8	51300710	C	T	cg23051267	chr8	51306693	-1.36659	0.0575579	1.58341e-39	1.01304e-34
rs1127775	chr6	110146588	T	C	cg26033510	chr6	110147565	-2.66247	0.112149	1.59559e-39	1.02074e-34
rs12621644	chr2	139439036	T	C	cg08010094	chr2	139539001	-1.50108	0.0632647	1.66436e-39	1.06388e-34
rs577001	chr6	149646308	T	C	cg20223648	chr6	149689568	-1.00871	0.0425315	1.71907e-39	1.09735e-34
rs10793195	chr11	76504732	G	A	cg17107561	chr11	76501483	-1.10487	0.0465863	1.71954e-39	1.0976e-34
rs644287	chr11	118011805	T	C	cg19658247	chr11	118013514	0.688002	0.0290344	1.83454e-39	1.16897e-34
rs636402	chr2	219466859	T	C	cg25925210	chr2	219576383	-1.63449	0.0689906	1.86179e-39	1.18384e-34
rs4667443	chr2	150171456	T	C	cg16809858	chr2	150171448	-1.12419	0.0474598	1.88743e-39	1.19923e-34
rs4761815	chr12	51656651	C	A	cg03645661	chr12	51656667	1.3903	0.0587186	1.94664e-39	1.23668e-34
rs12323200	chr13	112820998	A	G	cg10884507	chr13	112820999	-0.954735	0.0403513	2.05244e-39	1.30341e-34
rs1809148	chr8	144663075	A	G	cg19357499	chr8	144660631	5.23126	0.221117	2.06666e-39	1.31225e-34
rs2278746	chr10	71167235	A	C	cg23339629	chr10	71168951	0.778621	0.0329239	2.12821e-39	1.34964e-34
rs28563856	chr4	185635581	A	G	cg04058563	chr4	185651563	0.948036	0.0401062	2.20309e-39	1.39699e-34
rs67628212	chr16	84208442	C	T	cg01733572	chr16	84209087	1.78492	0.0755148	2.21279e-39	1.40288e-34
rs8080925	chr17	80729483	T	C	cg00809820	chr17	80708513	-1.06055	0.0448917	2.29936e-39	1.45681e-34
rs4455200	chr2	54801591	A	T	cg16152092	chr2	54807183	1.89106	0.0800824	2.37812e-39	1.50306e-34
rs56138234	chr6	75638514	A	T	cg11389793	chr6	75642324	2.11108	0.089507	2.6012e-39	1.64252e-34
rs6495252	chr15	78117685	T	C	cg18266472	chr15	78111889	-2.2281	0.0946264	2.94562e-39	1.85277e-34
rs10141340	chr14	96150909	G	A	cg18180096	chr14	96150315	1.17205	0.04981	3.0977e-39	1.9468e-34
rs11558036	chr17	72832928	A	G	cg17093855	chr17	72834959	-0.819202	0.0348229	3.15326e-39	1.98052e-34
rs113672631	chr11	11863399	T	G	cg20291244	chr11	11820535	3.94695	0.167828	3.22357e-39	2.02412e-34
rs2727295	chr17	61887693	C	T	cg03847641	chr17	61903774	0.928954	0.0395062	3.26149e-39	2.04481e-34
rs6570262	chr6	139007737	T	C	cg25399239	chr6	139013092	-1.86439	0.0793152	3.34585e-39	2.09615e-34
rs823074	chr1	205774839	C	T	cg14159672	chr1	205819179	2.60167	0.110755	3.51753e-39	2.20279e-34
rs141377546	chr1	58983944	A	G	cg25836915	chr1	58756553	-1.93229	0.0822697	3.55179e-39	2.22353e-34
rs632278	chr5	29513368	A	G	cg00086247	chr5	29568333	1.42725	0.0607969	3.68478e-39	2.30434e-34
rs2983304	chr20	23508573	C	T	cg22732361	chr20	23522192	0.705352	0.030067	3.88151e-39	2.41623e-34
rs9651195	chr1	66956685	A	G	cg26647036	chr1	66956611	-1.56984	0.0669583	4.06214e-39	2.52717e-34
rs9418712	chr10	128826993	G	A	cg19572051	chr10	128810484	-1.36929	0.0584277	4.18493e-39	2.60224e-34
rs184118595	chr5	37945019	G	A	cg03261496	chr5	37947821	-1.81817	0.0775978	4.25016e-39	2.64087e-34
rs7212080	chr17	41469313	C	A	cg20519258	chr17	41471797	1.8953	0.0809161	4.35559e-39	2.70168e-34
rs35294820	chr22	17639299	C	A	cg26999561	chr22	17612842	-1.61434	0.0689692	4.5877e-39	2.84305e-34
rs4706827	chr6	80787532	C	T	cg08355045	chr6	80787529	1.27461	0.0545157	4.98685e-39	3.08098e-34
rs2232229	chr16	69143816	A	G	cg02562299	chr16	69143815	-2.67171	0.114313	5.12621e-39	3.16665e-34
rs4366861	chr2	181853028	A	T	cg26192567	chr2	181844680	0.968804	0.0414539	5.14624e-39	3.17743e-34
rs138154647	chr9	134045581	A	T	cg17806866	chr9	134089754	-1.97473	0.0845029	5.17698e-39	3.19627e-34
rs1241985	chr18	6874856	A	G	cg25133652	chr18	6874842	-0.851149	0.0364295	5.25142e-39	3.24178e-34
rs12539860	chr7	151135503	T	C	cg24206473	chr7	151137931	-0.767436	0.032852	5.31676e-39	3.28197e-34
rs2054364	chr15	67356073	C	T	cg20356637	chr15	67356310	-1.51723	0.0649753	5.4798e-39	3.38061e-34
rs7531728	chr1	154840516	A	C	cg09359103	chr1	154839909	-1.44674	0.0620318	5.99981e-39	3.69755e-34
rs11660354	chr18	11953572	A	C	cg00918181	chr18	11947875	1.2033	0.051608	6.12375e-39	3.77324e-34
rs2839204	chr21	47716547	C	G	cg09417038	chr21	47716443	1.2319	0.052842	6.18682e-39	3.80727e-34
rs2372443	chr2	37336059	G	A	cg02422299	chr2	37338314	-1.88761	0.0809993	6.36513e-39	3.91292e-34
rs11548104	chr1	153587308	C	T	cg13946767	chr1	153599671	-1.20311	0.0516328	6.41869e-39	3.94352e-34
rs1798246	chr1	3080855	C	A	cg22674798	chr1	3096360	0.447995	0.0192324	6.57653e-39	4.03885e-34
rs141377546	chr1	58983944	A	G	cg03513464	chr1	58898672	-1.62991	0.0699939	6.73039e-39	4.13203e-34
rs60195918	chr5	168393448	C	A	cg04617596	chr5	168405345	-2.65087	0.113883	6.93212e-39	4.23996e-34
rs7196850	chr16	49618976	C	T	cg27596890	chr16	49621173	0.471417	0.0202551	7.00327e-39	4.28328e-34
rs142844456	chr15	65161137	T	G	cg02479656	chr15	65165419	0.98461	0.0423215	7.2082e-39	4.40802e-34
rs117945502	chr8	18697025	T	C	cg22993554	chr8	18698050	-1.92426	0.082734	7.36222e-39	4.49856e-34
rs975263	chr7	20198440	A	G	cg23230834	chr7	20198439	-1.23153	0.052962	7.48908e-39	4.57443e-34
rs679591	chr1	23499916	C	T	cg26491092	chr1	23510886	1.7626	0.0758067	7.53215e-39	4.59949e-34
rs17598603	chr15	85200211	G	C	cg12863693	chr15	85201151	0.773163	0.0332822	8.04798e-39	4.91029e-34
rs35655170	chr8	50066463	C	A	cg27505123	chr8	50064800	1.74998	0.0753371	8.09598e-39	4.93292e-34
rs6899263	chr5	130548610	G	A	cg25403368	chr5	130554320	-2.16361	0.0931429	8.08917e-39	4.93292e-34
rs10794350	chr11	946070	A	G	cg06064525	chr11	970664	1.62312	0.0698994	8.30137e-39	5.00503e-34
rs6846328	chr4	80854734	C	T	cg22897411	chr4	80886232	1.56612	0.0674601	8.44598e-39	5.0807e-34
rs4906200	chr14	102902709	A	G	cg06761850	chr14	102904469	-0.736668	0.0317347	8.50334e-39	5.11498e-34
rs7303938	chr12	59210932	T	C	cg00669876	chr12	59195970	0.916283	0.0394743	8.53652e-39	5.13448e-34
rs11088259	chr21	16410960	A	G	cg16287373	chr21	16421300	-1.65026	0.0710992	8.5771e-39	5.15866e-34
rs73143018	chr7	97694394	T	C	cg14507403	chr7	97798005	2.04259	0.0880993	9.30819e-39	5.58204e-34
rs491648	chr15	43588439	C	T	cg02155558	chr15	43621948	1.8902	0.0815696	9.68078e-39	5.79319e-34
rs12151910	chr20	44385353	T	G	cg23252815	chr20	44420276	-1.25168	0.054069	1.04249e-38	6.22834e-34
rs4820490	chr22	43243204	C	T	cg14398247	chr22	43216462	0.863066	0.0372825	1.04389e-38	6.23395e-34
rs8106864	chr19	8441623	G	A	cg04639988	chr19	8427029	0.736494	0.0318188	1.05346e-38	6.29056e-34
rs2918264	chr5	148615446	T	C	cg25420767	chr5	148620091	-1.93253	0.0835053	1.06655e-38	6.35695e-34
rs116466264	chr1	21921193	A	G	cg21059903	chr1	21913986	-2.74861	0.118774	1.0706e-38	6.38083e-34
rs2623438	chr2	183096746	C	T	cg22244330	chr2	183107582	-2.74071	0.118444	1.07808e-38	6.42428e-34
rs12150124	chr17	7036251	C	T	cg23403031	chr17	7034283	-0.760968	0.0328921	1.092e-38	6.50092e-34
rs9296445	chr6	44649758	T	C	cg09386264	chr6	44649729	-0.790376	0.0341673	1.10164e-38	6.55692e-34
rs7128381	chr11	60131562	G	C	cg08716584	chr11	60157161	1.14385	0.0494482	1.10283e-38	6.56024e-34
rs3900945	chr5	131592870	T	C	cg02408321	chr5	131599537	-0.709067	0.0306819	1.18341e-38	7.00214e-34
rs17710675	chr7	47842029	A	G	cg13840476	chr7	47842749	-2.49358	0.107918	1.19853e-38	7.08974e-34
rs75509974	chr6	8087916	T	C	cg18093864	chr6	8087916	-3.53978	0.153307	1.26496e-38	7.48169e-34
rs11548104	chr1	153587308	C	T	cg06562291	chr1	153599573	-0.661119	0.0286368	1.27793e-38	7.55579e-34
rs2645367	chr4	177791201	T	C	cg22648556	chr4	177796896	0.832422	0.0360605	1.2873e-38	7.59563e-34
rs1730768	chr4	3409359	A	G	cg04567659	chr4	3389984	-1.54278	0.0668375	1.29363e-38	7.63264e-34
rs13235183	chr7	116140149	T	G	cg16553024	chr7	116138462	-1.59238	0.0690092	1.32601e-38	7.80197e-34
rs2026134	chr9	128680148	T	C	cg07715621	chr9	128716058	2.19314	0.0950899	1.3736e-38	8.0579e-34
rs80327315	chr6	131538761	C	T	cg26435773	chr6	131520782	-1.09724	0.0476188	1.47282e-38	8.63323e-34
rs1470869	chr7	158532898	G	A	cg09219839	chr7	158574563	1.39961	0.0607429	1.47595e-38	8.65119e-34
rs4771946	chr13	97062424	C	T	cg25627364	chr13	97050032	0.907708	0.0394103	1.52076e-38	8.91115e-34
rs116815490	chr14	100609122	C	T	cg04187846	chr14	100642246	-2.87193	0.124795	1.61726e-38	9.45497e-34
rs7076806	chr10	34922430	A	G	cg06494434	chr10	34922429	-1.65584	0.0719788	1.6622e-38	9.71433e-34
rs12479385	chr2	239035853	T	C	cg18693308	chr2	239035865	-0.640003	0.0278249	1.68096e-38	9.82315e-34
rs87097	chr17	74269039	C	T	cg09812376	chr17	74270190	-0.974196	0.0423618	1.70324e-38	9.95122e-34
rs9897850	chr17	6899118	T	C	cg21237687	chr17	6899380	1.03954	0.0452162	1.73985e-38	1.0162e-33
rs141377546	chr1	58983944	A	G	cg10708189	chr1	58898793	-0.901406	0.0392138	1.75964e-38	1.02112e-33
rs2974331	chr8	42421464	C	T	cg24661867	chr8	42400563	-1.1026	0.0479689	1.76614e-38	1.02481e-33
rs11156976	chr14	38420086	A	G	cg27636669	chr14	38455290	1.63488	0.0711376	1.78831e-38	1.03692e-33
rs4788846	chr17	72593781	C	G	cg15732180	chr17	72599713	0.851898	0.0371026	1.91565e-38	1.10943e-33
rs11731570	chr4	122718994	C	T	cg06713675	chr4	122721982	-1.7824	0.0776695	1.99215e-38	1.15285e-33
rs569359	chr2	127747400	C	G	cg17735890	chr2	127747826	-0.566913	0.0247039	1.99286e-38	1.15287e-33
rs907165	chr2	9308148	G	A	cg13451619	chr2	9315427	-1.14037	0.0497006	2.01593e-38	1.16596e-33
rs76111716	chr3	189590161	G	A	cg01114486	chr3	189598972	-1.30449	0.0568886	2.11009e-38	1.21839e-33
rs2780669	chr10	27520174	A	G	cg14240646	chr10	27532245	1.97493	0.0861348	2.12541e-38	1.22719e-33
rs7224931	chr17	47990751	T	G	cg05327490	chr17	47991001	0.496706	0.0216713	2.18382e-38	1.25984e-33
rs2565625	chr2	38072817	G	C	cg25063737	chr2	38078783	1.69194	0.073857	2.2683e-38	1.30686e-33
rs58979739	chr3	45278030	T	C	cg21260332	chr3	45286054	-1.06831	0.046643	2.3003e-38	1.32451e-33
rs7155657	chr14	77571077	T	C	cg07336045	chr14	77587986	1.37022	0.0598252	2.30217e-38	1.32519e-33
rs1423148	chr5	140857798	C	T	cg08155325	chr5	140857813	0.806163	0.0351984	2.30412e-38	1.32626e-33
rs889935	chr7	35609148	A	G	cg20437986	chr7	35596865	0.975496	0.0425922	2.30612e-38	1.32735e-33
rs11117252	chr16	87188878	G	T	cg24729364	chr16	87194677	-0.85236	0.0372172	2.31242e-38	1.33047e-33
rs6463456	chr7	47993817	T	C	cg07721756	chr7	48019419	-1.84486	0.0805676	2.34215e-38	1.34655e-33
rs6081679	chr20	19588793	T	C	cg03111560	chr20	19590642	2.17369	0.0949349	2.35539e-38	1.35388e-33
rs61476681	chr3	63213753	A	C	cg00396899	chr3	63213796	-1.08313	0.0473318	2.45566e-38	1.41007e-33
rs6438138	chr3	113026691	T	A	cg20007472	chr3	113047202	1.39659	0.061037	2.47718e-38	1.42075e-33
rs7486703	chr12	96337997	A	G	cg00481159	chr12	96353086	-0.93289	0.0407855	2.54164e-38	1.45759e-33
rs6776353	chr3	191933006	C	T	cg07724074	chr3	191956112	-0.752471	0.0329123	2.62642e-38	1.50587e-33
rs7186980	chr16	89883208	C	T	cg14431490	chr16	89894252	0.899343	0.0393611	2.75171e-38	1.57341e-33
rs12540864	chr7	22414411	C	T	cg14601530	chr7	22424322	-1.20321	0.0526711	2.79297e-38	1.59358e-33
rs11021495	chr11	95981697	C	T	cg14100412	chr11	95992510	-1.53614	0.0672709	2.87415e-38	1.63749e-33
rs2700995	chr7	37374480	T	C	cg18891815	chr7	37377308	0.8757	0.0383574	2.92201e-38	1.66301e-33
rs198475	chr11	61526071	T	C	cg13842513	chr11	61527335	0.861356	0.0377312	2.93374e-38	1.66962e-33
rs80210009	chr10	73768635	A	G	cg06312709	chr10	73768634	-1.84075	0.0806373	2.94608e-38	1.67657e-33
rs12540854	chr7	38205312	A	G	cg26203582	chr7	38236541	-0.986339	0.0432134	2.97128e-38	1.69049e-33
rs12612755	chr2	100906061	C	T	cg05962463	chr2	100905783	-0.917235	0.040194	3.01611e-38	1.71434e-33
rs4788846	chr17	72593781	C	G	cg23511870	chr17	72599201	0.702078	0.0307682	3.03488e-38	1.72494e-33
rs6794622	chr3	46502834	G	T	cg01427108	chr3	46484379	-2.85358	0.125075	3.06783e-38	1.74308e-33
rs7464436	chr8	2002029	T	C	cg09584650	chr8	2002012	1.3569	0.0594798	3.08959e-38	1.7539e-33
rs73984391	chr17	43484598	T	G	cg20163478	chr17	43508418	1.86168	0.0816424	3.1902e-38	1.80099e-33
rs8469	chr2	74687550	C	T	cg15689410	chr2	74727000	1.74099	0.0763603	3.22322e-38	1.8185e-33
rs9976443	chr21	45061035	G	C	cg01579765	chr21	45077557	1.0837	0.0475597	3.36918e-38	1.89879e-33
rs13251678	chr8	23594229	T	C	cg04349084	chr8	23602677	2.8294	0.124356	3.7588e-38	2.10944e-33
rs6564	chr1	28212975	T	C	cg11529397	chr1	28200233	0.902794	0.0396838	3.79124e-38	2.12037e-33
rs7209306	chr17	10761499	C	T	cg03641585	chr17	10761400	1.30664	0.0574539	3.88248e-38	2.17113e-33
rs2304715	chr15	74284406	C	G	cg20070768	chr15	74285128	0.995335	0.0437731	3.93148e-38	2.19817e-33
rs1346602	chr6	53229240	T	C	cg15666066	chr6	53224548	0.813309	0.0357713	3.95953e-38	2.2113e-33
rs7977634	chr12	68847556	A	G	cg14008271	chr12	68845785	0.86333	0.0379769	4.00261e-38	2.23499e-33
rs594655	chr1	146515076	T	G	cg02487331	chr1	146550467	2.41482	0.106387	4.47842e-38	2.49454e-33
rs7155657	chr14	77571077	T	C	cg20890056	chr14	77586411	1.14205	0.0503267	4.5622e-38	2.53733e-33
rs10818651	chr9	124974419	A	G	cg13862711	chr9	124989915	-2.46863	0.108839	4.73204e-38	2.62866e-33
rs61405716	chr18	19904844	T	G	cg20828424	chr18	19904555	1.16187	0.0512256	4.73415e-38	2.62972e-33
rs11548104	chr1	153587308	C	T	cg02331910	chr1	153599831	-1.17753	0.0519165	4.73791e-38	2.6316e-33
rs10215194	chr7	55345282	A	G	cg22282433	chr7	55340177	-0.72285	0.031878	4.8254e-38	2.68009e-33
rs9813071	chr3	32639220	T	C	cg09144455	chr3	32656639	1.51874	0.0669936	4.91334e-38	2.72737e-33
rs141377546	chr1	58983944	A	G	cg10856506	chr1	58856650	-1.15943	0.0511585	5.0187e-38	2.78539e-33
rs11207253	chr1	59010422	C	T	cg17210938	chr1	59043173	-1.00148	0.0442078	5.17572e-38	2.87125e-33
rs7098331	chr10	101877961	G	T	cg11344164	chr10	101878520	-1.05886	0.0467626	5.35942e-38	2.9717e-33
rs7024028	chr9	96395022	T	C	cg15891603	chr9	96394134	-0.759978	0.0335674	5.41058e-38	2.99615e-33
rs241970	chr12	3838417	C	T	cg17662445	chr12	3836653	-1.03219	0.0456191	5.66492e-38	3.13099e-33
rs17422924	chr1	162133661	G	A	cg24413597	chr1	162155427	-2.09795	0.0927326	5.715e-38	3.15648e-33
rs6045559	chr20	1920578	T	C	cg00479501	chr20	1921521	-0.919707	0.0406785	5.99017e-38	3.29839e-33
rs991512	chr18	68919785	G	C	cg14097152	chr18	68919585	-1.06189	0.0469679	5.99557e-38	3.30123e-33
rs10193337	chr2	65586769	C	A	cg09255850	chr2	65607991	4.35903	0.192932	6.3013e-38	3.46732e-33
rs883108	chr9	139850256	G	C	cg09496358	chr9	139860560	1.07516	0.047602	6.4509e-38	3.53973e-33
rs4696396	chr4	154000968	T	C	cg11679458	chr4	154001197	1.03036	0.045623	6.49832e-38	3.56532e-33
rs7212749	chr17	48477098	T	C	cg09960829	chr17	48475434	0.642945	0.028474	6.58804e-38	3.61425e-33
rs9312741	chr5	1082047	G	C	cg00198337	chr5	1082123	-1.06091	0.0469924	6.66873e-38	3.65823e-33
rs736266	chr20	57387352	A	T	cg15428904	chr20	57394097	0.714507	0.0316661	6.94718e-38	3.80912e-33
rs1798093	chr12	71531889	C	T	cg19045468	chr12	71533592	0.739365	0.0327852	7.22422e-38	3.95351e-33
rs73074403	chr1	201952294	C	G	cg12479090	chr1	201952801	-0.568841	0.0252272	7.2981e-38	3.99009e-33
rs55896038	chr10	123207298	T	C	cg10379346	chr10	123355239	-1.56973	0.0696309	7.42167e-38	4.05667e-33
rs6551659	chr4	62704590	C	A	cg04118610	chr4	62707027	-1.83923	0.0816773	8.06174e-38	4.4028e-33
rs2305161	chr2	177134172	T	C	cg20351137	chr2	177133606	-1.21383	0.0539127	8.15659e-38	4.45406e-33
rs6426077	chr1	225659815	C	T	cg17839226	chr1	225665763	1.64149	0.0729111	8.18524e-38	4.46773e-33
rs6773702	chr3	195589762	A	G	cg01079515	chr3	195576629	-3.29449	0.146424	8.56621e-38	4.67323e-33
rs962197	chr19	55600026	G	A	cg10016788	chr19	55599029	-0.868128	0.0385841	8.56765e-38	4.67364e-33
rs7819099	chr8	144992862	G	A	cg22822867	chr8	145004144	1.33043	0.0591336	8.59261e-38	4.68707e-33
rs7254946	chr19	57964491	C	T	cg07461715	chr19	57989332	1.27346	0.0566209	8.81709e-38	4.80353e-33
rs10818454	chr9	100819940	A	G	cg13527921	chr9	100819928	0.682196	0.030335	8.87887e-38	4.83602e-33
rs42468	chr5	64908111	T	G	cg07088580	chr5	64858115	-1.18908	0.0528982	9.17837e-38	4.98714e-33
rs78133788	chr2	120005059	A	G	cg17276106	chr2	120006590	-1.63371	0.0727009	9.39184e-38	5.0964e-33
rs9870697	chr3	72505316	G	A	cg04276755	chr3	72504716	-0.486683	0.021683	1.02365e-37	5.54376e-33
rs11060741	chr12	130632619	T	C	cg11922689	chr12	130632735	0.820599	0.036562	1.02809e-37	5.56393e-33
rs16951122	chr16	79748196	A	G	cg02386298	chr16	79748195	-1.9362	0.0863275	1.0818e-37	5.85111e-33
rs1049432	chr10	60155120	T	G	cg13123656	chr10	60144124	1.68851	0.0753234	1.1243e-37	6.07804e-33
rs7110728	chr11	132889300	A	G	cg01895504	chr11	132891713	0.839163	0.0374446	1.14649e-37	6.19435e-33
rs10818651	chr9	124974419	A	G	cg15124400	chr9	124989839	-2.59722	0.115924	1.17042e-37	6.32012e-33
rs896853	chr8	95960855	G	C	cg20039814	chr8	95962383	0.645093	0.0288198	1.25341e-37	6.75051e-33
rs11655015	chr17	1071624	T	C	cg20870820	chr17	1072472	0.801339	0.0358021	1.25834e-37	6.77678e-33
rs2836767	chr21	40310788	A	G	cg22351602	chr21	40310774	-0.765801	0.0342167	1.26469e-37	6.80911e-33
rs328294	chr8	38361379	C	T	cg07977881	chr8	38359656	0.694467	0.0310864	1.44743e-37	7.77138e-33
rs9870681	chr3	72398604	T	C	cg01190459	chr3	72397347	2.18659	0.0979529	1.53062e-37	8.20539e-33
rs12634352	chr3	124940905	C	T	cg13217931	chr3	125041332	1.37116	0.0614414	1.56327e-37	8.34251e-33
rs387733	chr6	167409771	A	G	cg25258033	chr6	167368657	-1.53792	0.0689148	1.56451e-37	8.34881e-33
rs10917513	chr1	20006887	C	T	cg09863950	chr1	19990768	1.35868	0.0609036	1.60425e-37	8.55009e-33
rs147544111	chr3	52269892	T	C	cg05025732	chr3	52265320	-2.93914	0.131813	1.66213e-37	8.84955e-33
rs1118537	chr8	10600402	G	C	cg16970850	chr8	10623534	-3.40452	0.152715	1.68758e-37	8.97694e-33
rs11078659	chr17	6903944	A	G	cg03407747	chr17	6899364	0.956833	0.0429409	1.74825e-37	9.2953e-33
rs1532935	chr17	74815902	A	G	cg15540727	chr17	74816632	-0.827638	0.0371432	1.74946e-37	9.29918e-33
rs13132001	chr4	143740941	A	G	cg22031873	chr4	143765657	-1.99999	0.0897884	1.79515e-37	9.53198e-33
rs1772143	chr1	205799987	A	T	cg07167872	chr1	205819463	2.37341	0.106683	1.96382e-37	1.0419e-32
rs11146591	chr10	134726864	G	A	cg11860238	chr10	134726665	-1.00318	0.0450929	1.96616e-37	1.0431e-32
rs2733541	chr3	14228726	G	A	cg20104055	chr3	14219389	0.407572	0.0183214	1.97383e-37	1.04713e-32
rs566266	chr11	65573587	C	A	cg15531562	chr11	65601754	-0.908575	0.0408535	2.01287e-37	1.06755e-32
rs899338	chr17	20899241	T	C	cg09084106	chr17	20904603	1.26323	0.0569763	2.52582e-37	1.32797e-32
rs6572542	chr14	23029748	G	C	cg16285447	chr14	23058779	3.34769	0.151058	2.60564e-37	1.36423e-32
rs10010994	chr4	16076784	C	A	cg01193555	chr4	16080097	-0.788645	0.0355895	2.62499e-37	1.37409e-32
rs12903325	chr15	50353277	G	T	cg19960114	chr15	50296100	-0.755857	0.0341201	2.68329e-37	1.4045e-32
rs6667255	chr1	3711689	C	T	cg23277830	chr1	3704460	0.81214	0.0367052	2.93224e-37	1.53274e-32
rs4503353	chr1	222162029	G	T	cg24586205	chr1	222162028	3.75941	0.169986	3.0313e-37	1.58415e-32
rs13319936	chr3	109122283	G	A	cg12534199	chr3	109117978	-1.61815	0.0731792	3.07026e-37	1.60421e-32
rs3843305	chr1	91243376	A	G	cg08895590	chr1	91227319	-1.31287	0.0594486	3.37025e-37	1.75818e-32
rs221042	chr1	16529818	T	C	cg20430773	chr1	16534157	-1.15856	0.0524825	3.46979e-37	1.8092e-32
rs824861	chr5	158089931	C	T	cg04497820	chr5	158086454	2.24008	0.101483	3.48899e-37	1.81893e-32
rs7078635	chr10	22851609	G	A	cg12822214	chr10	22831530	1.56826	0.0710658	3.5585e-37	1.85232e-32
rs823074	chr1	205774839	C	T	cg07533224	chr1	205819345	2.49677	0.113179	3.645e-37	1.89546e-32
rs1910364	chr11	48113232	A	G	cg27663642	chr11	48119692	-0.872303	0.0395535	3.72636e-37	1.9368e-32
rs4537857	chr13	27292666	T	C	cg19463349	chr13	27316791	-1.006	0.0456413	3.88219e-37	2.0161e-32
rs7043553	chr9	90131841	A	G	cg18131921	chr9	90132949	0.749477	0.0340111	3.94987e-37	2.04991e-32
rs9430004	chr1	209775800	T	C	cg02738594	chr1	209775750	0.724791	0.0328936	3.9743e-37	2.06212e-32
rs75186419	chr15	48043934	A	G	cg16110827	chr15	48056943	-0.688852	0.031291	4.24701e-37	2.2005e-32
rs11188497	chr10	97572962	T	C	cg05813265	chr10	97592493	0.796805	0.0362093	4.37368e-37	2.26397e-32
rs28377509	chr19	55670825	C	T	cg06478143	chr19	55669059	0.659595	0.0299897	4.5447e-37	2.35187e-32
rs59397717	chr21	37451725	T	C	cg08632701	chr21	37451849	-1.3872	0.0630764	4.56988e-37	2.36472e-32
rs4938234	chr11	116087923	C	T	cg05624017	chr11	116087630	0.751356	0.0341661	4.58657e-37	2.373e-32
rs9596751	chr13	53583231	G	A	cg10253951	chr13	53585061	1.155	0.0525393	4.70588e-37	2.43315e-32
rs12539860	chr7	151135503	T	C	cg16077872	chr7	151137966	-0.582105	0.0265092	5.11332e-37	2.642e-32
rs1532268	chr5	7878179	T	C	cg03265014	chr5	7897340	0.796492	0.0362834	5.22715e-37	2.70009e-32
rs3897927	chr13	28562901	G	A	cg15332217	chr13	28555064	-1.0092	0.0459946	5.40932e-37	2.79186e-32
rs2397074	chr6	51950330	A	C	cg19922198	chr6	51963711	0.985687	0.0449323	5.49269e-37	2.83456e-32
rs13296822	chr9	21413703	T	C	cg07328369	chr9	21413718	1.30357	0.0594472	5.6583e-37	2.91936e-32
rs13054210	chr22	38122967	A	G	cg16362030	chr22	38136754	0.715825	0.0326602	5.86706e-37	3.0242e-32
rs594657	chr1	234449697	T	C	cg25410233	chr1	234450897	-3.02453	0.138015	5.9213e-37	3.04891e-32
rs8035890	chr15	68437102	C	A	cg09116975	chr15	68525454	0.739698	0.0337607	6.01132e-37	3.09468e-32
rs245753	chr5	170486143	T	C	cg01579024	chr5	170288757	-1.09359	0.0499464	6.31367e-37	3.24922e-32
rs118022661	chr8	144891768	T	C	cg10363337	chr8	144891927	-2.1247	0.0970516	6.37434e-37	3.28019e-32
rs10105114	chr8	127889918	A	G	cg21238284	chr8	127889295	-0.910567	0.0416039	6.50213e-37	3.34329e-32
rs56349521	chr8	131108918	C	A	cg14282460	chr8	131108973	-1.22605	0.0560476	6.75275e-37	3.4614e-32
rs12595130	chr15	90791383	C	A	cg05239308	chr15	90793056	0.755608	0.0345538	6.92691e-37	3.54599e-32
rs581403	chr6	6556120	A	G	cg06118526	chr6	6558425	-1.09493	0.0501033	7.26246e-37	3.71481e-32
rs7620781	chr3	183710480	A	G	cg01324343	chr3	183735012	-1.75753	0.080479	7.63814e-37	3.90242e-32
rs62206528	chr20	35761800	C	T	cg20124963	chr20	35710312	-0.861421	0.039446	7.6481e-37	3.90574e-32
rs3185378	chr2	202151439	G	C	cg07227024	chr2	202163482	2.08474	0.0955028	7.87933e-37	4.02231e-32
rs1323341	chr9	14453010	A	G	cg05032887	chr9	14453011	-0.797019	0.0365174	7.96721e-37	4.05878e-32
rs6091534	chr20	51064283	T	C	cg05275368	chr20	51054978	-1.63835	0.0750728	8.0267e-37	4.08556e-32
rs2184332	chr10	71957561	G	A	cg05064937	chr10	71906761	3.24777	0.148824	8.04515e-37	4.09464e-32
rs2072806	chr6	26385093	G	C	cg08168669	chr6	26367580	1.97013	0.0903554	8.56127e-37	4.30054e-32
rs7283827	chr21	34769904	G	A	cg20564521	chr21	34773597	0.852646	0.0391062	8.58707e-37	4.31063e-32
rs12911939	chr15	63800065	T	C	cg01767116	chr15	63889093	0.412891	0.0189475	8.93991e-37	4.48162e-32
rs896853	chr8	95960855	G	C	cg16049864	chr8	95962084	0.797225	0.0365946	9.12097e-37	4.56362e-32
rs10039115	chr5	79603181	G	A	cg03089686	chr5	79603084	1.12912	0.0518366	9.21375e-37	4.60919e-32
rs2074158	chr17	40257163	C	T	cg20291162	chr17	40259547	-1.07858	0.0495179	9.23505e-37	4.61747e-32
rs9971433	chr11	9385669	T	A	cg19695805	chr11	9385645	-1.11027	0.0509739	9.24801e-37	4.62326e-32
rs56205307	chr3	193290969	T	C	cg05946535	chr3	193272783	-0.880007	0.0404033	9.26699e-37	4.62781e-32
rs3135146	chr4	3307638	C	G	cg22655196	chr4	3374909	-0.608421	0.0279512	9.68925e-37	4.8369e-32
rs17338616	chr2	1794410	T	C	cg16230734	chr2	1794407	-1.2058	0.0554279	1.01169e-36	5.04462e-32
rs1772143	chr1	205799987	A	T	cg16334093	chr1	205819600	1.2813	0.058903	1.01751e-36	5.07348e-32
rs7573161	chr2	7813271	T	G	cg22708768	chr2	7813295	0.594114	0.0273186	1.03495e-36	5.15912e-32
rs1332018	chr1	110282972	G	T	cg23645476	chr1	110282472	1.02544	0.0471532	1.0372e-36	5.16992e-32
rs4432908	chr5	168721192	A	G	cg02403292	chr5	168728193	-2.69953	0.124145	1.04443e-36	5.20273e-32
rs55896038	chr10	123207298	T	C	cg16653991	chr10	123244536	1.28581	0.0591368	1.05128e-36	5.23628e-32
rs12595130	chr15	90791383	C	A	cg12931523	chr15	90793003	0.800533	0.0368618	1.14619e-36	5.69751e-32
rs4847318	chr1	95082278	T	C	cg22505202	chr1	95088560	-2.69671	0.124247	1.19614e-36	5.93751e-32
rs12910419	chr15	77451350	T	C	cg26096415	chr15	77411497	1.52395	0.0702273	1.213e-36	6.02098e-32
rs35536764	chr7	27720848	T	C	cg00453374	chr7	27701825	1.22312	0.056378	1.23496e-36	6.12932e-32
rs6509336	chr19	48231331	T	C	cg12489353	chr19	48231499	-0.92347	0.0425708	1.24488e-36	6.17767e-32
rs2668668	chr17	44284641	G	T	cg09860564	chr17	44213797	-1.27822	0.0589359	1.26288e-36	6.26652e-32
rs55896038	chr10	123207298	T	C	cg06791446	chr10	123355268	-1.38519	0.0638688	1.26393e-36	6.27102e-32
rs517101	chr11	1912296	G	A	cg13367514	chr11	1942466	-0.859778	0.0396434	1.26503e-36	6.27604e-32
rs968567	chr11	61595564	T	C	cg27386326	chr11	61587980	0.994715	0.0458664	1.26741e-36	6.28763e-32
rs3803167	chr12	111785586	C	T	cg10833066	chr12	111807467	1.34208	0.0618843	1.26902e-36	6.29536e-32
rs200537	chr16	24747787	G	C	cg06505273	chr16	24850292	0.855136	0.0394417	1.2941e-36	6.40926e-32
rs762982	chr22	38144235	T	C	cg26028571	chr22	38172403	-0.509638	0.0235187	1.34547e-36	6.65953e-32
rs12926089	chr16	1502857	T	C	cg27075654	chr16	1503444	-1.42197	0.0656397	1.37385e-36	6.79927e-32
rs4930726	chr12	124428331	C	T	cg25459280	chr12	124492549	1.32788	0.0613347	1.43743e-36	7.1064e-32
rs705790	chr6	166366509	A	G	cg22410568	chr6	166355632	-2.04501	0.0944734	1.45384e-36	7.18726e-32
rs4835446	chr4	148631527	A	G	cg11466729	chr4	148658597	-2.82178	0.130389	1.47897e-36	7.30833e-32
rs7609291	chr2	181460852	C	T	cg23363182	chr2	181467187	-1.06121	0.049045	1.49844e-36	7.39563e-32
rs1077291	chr1	203459402	A	T	cg16771827	chr1	203446878	0.609581	0.0281737	1.50309e-36	7.41752e-32
rs2870933	chr12	67854346	C	T	cg09070882	chr12	67850140	2.90402	0.134222	1.50643e-36	7.43373e-32
rs7591820	chr2	177028144	T	G	cg26754761	chr2	177040938	-0.965147	0.044614	1.5195e-36	7.49331e-32
rs4502958	chr6	127593113	G	A	cg04060561	chr6	127663200	-1.13051	0.0522822	1.57176e-36	7.74458e-32
rs2233713	chr10	81107135	C	A	cg17073924	chr10	81106651	-0.693585	0.0320889	1.61897e-36	7.97052e-32
rs13057158	chr22	23746923	C	T	cg09692492	chr22	23744717	1.23676	0.0573146	1.82801e-36	8.96972e-32
rs78339705	chr18	3666581	T	G	cg00024377	chr18	3666162	0.609255	0.0282443	1.87495e-36	9.19174e-32
rs1132899	chr19	45448036	T	C	cg10872931	chr19	45449150	-0.533087	0.024723	1.92952e-36	9.43981e-32
rs2072806	chr6	26385093	G	C	cg09614754	chr6	26367571	2.21875	0.102913	1.94804e-36	9.52873e-32
rs1537106	chr21	40359005	G	A	cg02254947	chr21	40361754	-1.26908	0.0588923	2.01744e-36	9.86603e-32
rs823074	chr1	205774839	C	T	cg14893161	chr1	205819251	2.22825	0.103408	2.02422e-36	9.89672e-32
rs7661303	chr4	17518920	T	C	cg26689483	chr4	17513197	1.03506	0.0480365	2.02955e-36	9.9224e-32
rs34097123	chr8	17531295	G	C	cg01003893	chr8	17533903	-1.11577	0.051806	2.09861e-36	1.02556e-31
rs1053218	chr4	186321067	C	T	cg26741686	chr4	186318356	-1.17635	0.0546218	2.10751e-36	1.02987e-31
rs260678	chr2	109601804	T	C	cg22489876	chr2	109609846	-0.932398	0.0432981	2.12059e-36	1.036e-31
rs34377654	chr17	3990201	A	G	cg15598217	chr17	4001879	0.954789	0.0443605	2.20074e-36	1.07354e-31
rs10916848	chr1	21002613	C	T	cg11463444	chr1	21009519	1.07193	0.0498217	2.26182e-36	1.1027e-31
rs112908077	chr1	1855708	T	C	cg03396347	chr1	1875803	-1.09295	0.0508054	2.28394e-36	1.1132e-31
rs754241	chr9	5765984	T	C	cg10752891	chr9	5768904	-1.51895	0.0706182	2.30819e-36	1.12482e-31
rs8017316	chr14	50789578	G	C	cg15292009	chr14	50785556	0.767362	0.0356897	2.37429e-36	1.15458e-31
rs28721340	chr17	64280051	C	T	cg23552820	chr17	64272071	-0.860919	0.0400611	2.46269e-36	1.19505e-31
rs10900472	chr1	205181526	T	C	cg24159697	chr1	205181237	0.836567	0.038956	2.59488e-36	1.25829e-31
rs9423584	chr10	5303742	T	G	cg08977827	chr10	5303912	-1.18765	0.0553059	2.59847e-36	1.25999e-31
rs429769	chr6	169828110	G	C	cg23884085	chr6	169820802	-0.732663	0.0341216	2.61747e-36	1.26802e-31
rs114626460	chr1	158522274	A	G	cg25280720	chr1	158532613	-2.419	0.112664	2.6282e-36	1.27313e-31
rs6973278	chr7	866469	G	C	cg09017864	chr7	875799	-0.710115	0.0330746	2.63514e-36	1.27617e-31
rs7155657	chr14	77571077	T	C	cg08221848	chr14	77586446	1.00957	0.0471027	2.98381e-36	1.44122e-31
rs117552660	chr20	10363436	G	C	cg04931690	chr20	10414773	3.30841	0.154539	3.24835e-36	1.56644e-31
rs11125851	chr2	60910507	G	A	cg02759829	chr2	60910515	0.609209	0.0284604	3.28028e-36	1.58133e-31
rs12035812	chr1	56873274	A	G	cg07041535	chr1	56879518	-0.618874	0.028921	3.3549e-36	1.6161e-31
rs13054210	chr22	38122967	A	G	cg17109681	chr22	38136648	0.960899	0.0449056	3.36194e-36	1.61897e-31
rs2243523	chr17	80680449	T	G	cg01878722	chr17	80680451	0.49372	0.0230779	3.41487e-36	1.64423e-31
rs2036949	chr15	85163605	C	T	cg19797078	chr15	85177753	-1.24961	0.0584608	3.63563e-36	1.69071e-31
rs11229374	chr11	55156434	A	C	cg22724854	chr11	55737072	-2.24254	0.104915	3.6395e-36	1.69071e-31
rs61898380	chr11	55020989	C	T	cg22724854	chr11	55737072	-2.24254	0.104915	3.6395e-36	1.69071e-31
rs2044809	chr4	21767894	A	G	cg14011933	chr4	21767566	0.8952	0.0418829	3.65112e-36	1.6957e-31
rs7827800	chr8	1116638	G	A	cg00922157	chr8	1117323	-1.10799	0.051861	3.76775e-36	1.74929e-31
rs846700	chr7	122601845	C	T	cg03640110	chr7	122635026	0.838315	0.0392392	3.7727e-36	1.74929e-31
rs28622881	chr8	619658	C	G	cg01053087	chr8	637909	2.66957	0.124981	3.82882e-36	1.7752e-31
rs34371406	chr14	93137250	G	A	cg05157625	chr14	93153553	1.03753	0.0485775	3.85107e-36	1.7835e-31
rs2251674	chr10	43605392	G	A	cg06632098	chr10	43605906	0.464539	0.0217515	3.87038e-36	1.79238e-31
rs10208384	chr2	3707775	T	G	cg10645314	chr2	3704589	-1.06739	0.0500123	4.05952e-36	1.87786e-31
rs2963491	chr5	148595046	T	C	cg11829366	chr5	148648901	-0.673182	0.0315447	4.08864e-36	1.89088e-31
rs112897657	chr3	195629980	T	C	cg06047990	chr3	195578040	1.21017	0.056782	4.49569e-36	2.07644e-31
rs1990334	chr17	66948955	C	T	cg11295001	chr17	66938261	-1.0003	0.0469356	4.50132e-36	2.07897e-31
rs10794350	chr11	946070	A	G	cg21302397	chr11	970758	0.886152	0.0415847	4.54192e-36	2.09209e-31
rs11548104	chr1	153587308	C	T	cg11596404	chr1	153599772	-1.34858	0.063301	4.62457e-36	2.1293e-31
rs12118488	chr1	58939502	A	C	cg26513689	chr1	58717632	-0.758668	0.0356243	4.75094e-36	2.18341e-31
rs3769733	chr2	99100716	G	A	cg21001907	chr2	99125273	-1.04056	0.0488826	4.90639e-36	2.25386e-31
rs7258937	chr19	33938800	T	C	cg01625851	chr19	33938817	-0.968649	0.0455103	4.9522e-36	2.27482e-31
rs7145129	chr14	54817547	G	A	cg11186706	chr14	54815745	2.10553	0.0989305	4.97242e-36	2.28303e-31
rs808694	chr20	19721539	C	A	cg18340948	chr20	19717881	1.34241	0.0630944	5.0875e-36	2.33492e-31
rs4725388	chr7	150782617	A	G	cg09205595	chr7	150782539	-0.794815	0.0373595	5.11373e-36	2.34664e-31
rs436045	chr1	2071556	A	G	cg24578937	chr1	2090814	0.877069	0.0412334	5.18207e-36	2.37607e-31
rs1562422	chr6	25044577	T	C	cg03975200	chr6	25043013	3.33192	0.156649	5.1973e-36	2.38088e-31
rs10439410	chr2	102990788	T	G	cg03938978	chr2	103052716	1.12484	0.0528994	5.30954e-36	2.42664e-31
rs4964988	chr12	132217770	A	G	cg08236123	chr12	132219811	-1.38193	0.0650037	5.39153e-36	2.46221e-31
rs774898	chr12	58026786	T	G	cg21910536	chr12	58027396	0.535054	0.0251797	5.5747e-36	2.54483e-31
rs9636388	chr2	32936415	G	A	cg18082583	chr2	32936416	1.21341	0.0571105	5.62528e-36	2.56784e-31
rs7249520	chr19	8446056	A	G	cg15927328	chr19	8428228	-0.493606	0.0232324	5.63056e-36	2.5699e-31
rs16964486	chr15	52011490	A	G	cg19414984	chr15	52079949	-1.42013	0.0668436	5.64867e-36	2.5703e-31
rs12578595	chr12	27964996	T	C	cg17975832	chr12	27959783	1.65776	0.0780568	5.79767e-36	2.63219e-31
rs35239127	chr4	28994078	T	C	cg00004786	chr4	28997413	0.904787	0.0426119	5.89134e-36	2.67123e-31
rs2184332	chr10	71957561	G	A	cg18840567	chr10	71906755	3.3016	0.155564	6.09029e-36	2.76107e-31
rs11260618	chr1	1773652	G	A	cg16645714	chr1	1805390	-1.24159	0.0585145	6.19528e-36	2.80669e-31
rs7088006	chr10	50330674	G	A	cg12771178	chr10	50342081	1.04331	0.0491879	6.36147e-36	2.87814e-31
rs968567	chr11	61595564	T	C	cg19481605	chr11	61596812	-1.00624	0.0474484	6.44168e-36	2.91414e-31
rs823074	chr1	205774839	C	T	cg12898220	chr1	205819356	2.47018	0.116615	7.00498e-36	3.16136e-31
rs74582502	chr7	75327427	G	A	cg26220323	chr7	75372083	-3.16101	0.149273	7.15989e-36	3.22529e-31
rs2583589	chr15	67836640	T	C	cg24247231	chr15	67904302	2.23632	0.105629	7.27474e-36	3.27583e-31
rs2657381	chr7	158651087	A	G	cg07650831	chr7	158672363	-1.41736	0.0670482	8.11637e-36	3.64332e-31
rs12903619	chr15	79266570	C	T	cg02333792	chr15	79269735	-2.22248	0.105164	8.28437e-36	3.71665e-31
rs11156660	chr14	31727328	G	A	cg20071972	chr14	31727551	0.752878	0.035646	8.64323e-36	3.87611e-31
rs112897657	chr3	195629980	T	C	cg01797371	chr3	195578240	1.64917	0.0781232	8.97653e-36	4.02451e-31
rs62522556	chr8	145005450	C	T	cg14598846	chr8	145008909	-0.44412	0.0210432	9.12491e-36	4.08928e-31
rs145993667	chr7	157162876	G	A	cg09125311	chr7	157193615	-3.45855	0.163877	9.14169e-36	4.09626e-31
rs11078659	chr17	6903944	A	G	cg09737314	chr17	6899359	0.82082	0.0389086	9.40939e-36	4.2151e-31
rs5744844	chr12	133238076	C	T	cg14181112	chr12	133212649	2.11284	0.100177	9.57281e-36	4.28732e-31
rs35536764	chr7	27720848	T	C	cg04336659	chr7	27701988	1.37083	0.0650158	9.78931e-36	4.38138e-31
rs1809148	chr8	144663075	A	G	cg23966224	chr8	144660629	4.97088	0.235771	9.82357e-36	4.39643e-31
rs1680073	chr4	1280337	A	G	cg04122972	chr4	1283088	-0.48341	0.0229302	9.88189e-36	4.42078e-31
rs7522045	chr1	210022547	C	T	cg15903683	chr1	210016705	-0.991406	0.0470414	1.01089e-35	4.5207e-31
rs12292287	chr11	14340040	C	A	cg19336497	chr11	14380999	-0.770381	0.0365552	1.01348e-35	4.53035e-31
rs4837796	chr9	123610288	C	T	cg09419670	chr9	123605666	-1.81337	0.086058	1.02376e-35	4.576e-31
rs887911	chr7	76143705	G	T	cg19648647	chr7	76139488	0.90333	0.0428721	1.02789e-35	4.59397e-31
rs4915136	chr1	197910860	A	G	cg00114966	chr1	197893920	-1.47092	0.069828	1.047e-35	4.67865e-31
rs4907715	chr13	113107251	A	G	cg26117369	chr13	113104975	-0.559166	0.0265538	1.07286e-35	4.79025e-31
rs743292	chr21	39119418	G	A	cg22823422	chr21	39119437	-0.567915	0.0269766	1.09391e-35	4.88361e-31
rs112443956	chr1	108186620	A	G	cg10904085	chr1	108186619	-1.35614	0.0644863	1.18097e-35	5.25825e-31
rs9807708	chr18	10699935	C	T	cg14535707	chr18	10702719	-0.992053	0.0471737	1.18124e-35	5.25825e-31
rs13036464	chr20	17665867	C	G	cg26840689	chr20	17625263	-0.873313	0.0415292	1.18476e-35	5.27337e-31
rs3739309	chr8	12878830	T	C	cg10780090	chr8	12878819	-0.71872	0.034178	1.18547e-35	5.27618e-31
rs73166592	chr7	144573302	G	A	cg23398560	chr7	144571754	-0.983568	0.0467741	1.18824e-35	5.28765e-31
rs962197	chr19	55600026	G	A	cg05304361	chr19	55599320	-0.728362	0.0346518	1.22373e-35	5.44326e-31
rs6702462	chr1	165812120	C	A	cg01427815	chr1	165811984	-0.789619	0.0375683	1.22901e-35	5.46476e-31
rs10208384	chr2	3707775	T	G	cg25251562	chr2	3704773	-1.29044	0.0614347	1.28608e-35	5.68188e-31
rs7894562	chr10	115852542	G	A	cg06423252	chr10	115861227	-0.760696	0.0362199	1.29872e-35	5.71984e-31
rs9805130	chr12	121715395	A	G	cg05636896	chr12	121715389	-1.25729	0.0599282	1.40196e-35	6.16751e-31
rs59397717	chr21	37451725	T	C	cg25010248	chr21	37451839	-1.35306	0.0645238	1.45078e-35	6.38104e-31
rs10988837	chr9	102261904	C	T	cg27334928	chr9	102277580	0.703716	0.0335652	1.47243e-35	6.47377e-31
rs1969869	chr1	146510112	T	G	cg00044796	chr1	146552390	1.97517	0.0942474	1.51531e-35	6.65906e-31
rs3003456	chr1	17507608	A	C	cg09690283	chr1	17455095	-0.996906	0.0475846	1.5527e-35	6.77729e-31
rs6790495	chr3	40366770	T	C	cg09455208	chr3	40491958	0.533204	0.0254682	1.63005e-35	7.07234e-31
rs8469	chr2	74687550	C	T	cg25426273	chr2	74727321	0.76636	0.0366098	1.64608e-35	7.13941e-31
rs896853	chr8	95960855	G	C	cg13393036	chr8	95962371	0.582337	0.0278249	1.67248e-35	7.2511e-31
rs11237374	chr11	77773926	T	C	cg09721595	chr11	77773924	-0.864442	0.0413056	1.67632e-35	7.2666e-31
rs71372218	chr17	28670681	A	C	cg11701190	chr17	28667451	0.522834	0.0250135	1.83237e-35	7.93518e-31
rs3735331	chr7	149564770	G	A	cg23903252	chr7	149569998	-0.666735	0.0319089	1.87806e-35	8.12945e-31
rs55896038	chr10	123207298	T	C	cg25052156	chr10	123355454	-1.48694	0.0711767	1.90446e-35	8.24109e-31
rs2575556	chr4	42774465	C	T	cg12367833	chr4	42764094	-1.56882	0.0751086	1.92763e-35	8.33339e-31
rs10927202	chr1	244516334	C	A	cg09033006	chr1	244517177	-1.23106	0.0589611	1.9833e-35	8.56367e-31
rs11548104	chr1	153587308	C	T	cg17776284	chr1	153599625	-0.952575	0.0456377	2.02876e-35	8.758e-31
rs6867173	chr5	142560013	G	C	cg12655260	chr5	142562569	1.4194	0.0680255	2.07721e-35	8.9572e-31
rs77540055	chr12	122372183	A	G	cg06620926	chr12	122389976	-2.22904	0.106866	2.13096e-35	9.17708e-31
rs3848322	chr16	48620964	A	C	cg01723420	chr16	48593613	-0.649094	0.0311218	2.14344e-35	9.22784e-31
rs1332018	chr1	110282972	G	T	cg02880629	chr1	110283275	0.63201	0.030306	2.16073e-35	9.30107e-31
rs148910549	chr1	200614439	T	C	cg18762998	chr1	200528350	-1.62109	0.0777706	2.23477e-35	9.61553e-31
rs59397717	chr21	37451725	T	C	cg01073521	chr21	37451803	-1.26668	0.0607715	2.24438e-35	9.65594e-31
rs8008521	chr14	69166038	C	T	cg24178897	chr14	69170010	-0.947007	0.0454738	2.38773e-35	1.0259e-30
rs7977634	chr12	68847556	A	G	cg11799593	chr12	68845869	1.44261	0.0692949	2.44618e-35	1.05085e-30
rs10891648	chr11	114191268	T	C	cg24647015	chr11	114191367	-0.961902	0.046206	2.45191e-35	1.05325e-30
rs2835279	chr21	37485203	T	C	cg25962889	chr21	37485446	1.92955	0.0927165	2.50636e-35	1.07643e-30
rs4072556	chr16	88355252	A	G	cg07124969	chr16	88356689	0.463938	0.0222962	2.53568e-35	1.08878e-30
rs795605	chr4	140577883	C	A	cg18381315	chr4	140578041	-0.713742	0.0343036	2.54761e-35	1.09383e-30
rs12327992	chr2	23652032	A	C	cg19371706	chr2	23652036	-0.560205	0.0269303	2.58833e-35	1.10865e-30
rs113315674	chr9	100720053	A	G	cg11093459	chr9	100701141	-0.694051	0.0333755	2.64947e-35	1.13445e-30
rs11640592	chr16	77581739	A	G	cg26319873	chr16	77590132	-1.23003	0.0591533	2.66215e-35	1.13882e-30
rs11078659	chr17	6903944	A	G	cg03760483	chr17	6899297	0.758229	0.0364714	2.70093e-35	1.15357e-30
rs59558132	chr5	78281635	C	T	cg04677158	chr5	78279841	-0.850052	0.0409052	2.78283e-35	1.18571e-30
rs7947230	chr11	8646670	G	T	cg08449403	chr11	8632315	-1.52111	0.073206	2.80746e-35	1.19602e-30
rs2436939	chr8	103678484	C	T	cg17594632	chr8	103671986	-2.64226	0.127214	2.8885e-35	1.22769e-30
rs61879799	chr11	3735624	C	T	cg09537015	chr11	3735574	-1.4645	0.0705159	2.90796e-35	1.23588e-30
rs4836594	chr9	130701216	T	G	cg01681863	chr9	130705120	2.82785	0.136201	2.96979e-35	1.26165e-30
rs12102917	chr16	82196808	G	A	cg24628832	chr16	82067399	1.47931	0.0712579	2.99335e-35	1.26911e-30
rs4855651	chr3	108111663	G	A	cg03329597	chr3	108125523	2.86544	0.138052	3.0315e-35	1.28497e-30
rs11017274	chr10	129118703	T	C	cg11313183	chr10	129118703	-2.51581	0.121208	3.03421e-35	1.286e-30
rs17561950	chr17	76392144	G	A	cg11154901	chr17	76386449	0.521868	0.0251466	3.06654e-35	1.29961e-30
rs7324950	chr13	44888247	A	G	cg25374269	chr13	44887281	-0.992907	0.047878	3.22659e-35	1.36706e-30
rs78179208	chr7	101132328	A	G	cg14346313	chr7	101132327	-2.26234	0.109134	3.32109e-35	1.40684e-30
rs1571736	chr21	43527953	T	C	cg14562523	chr21	43528734	-0.588068	0.0283954	3.55902e-35	1.50593e-30
rs11076160	chr16	56673143	A	G	cg03804755	chr16	56677634	1.52029	0.0734199	3.59968e-35	1.52276e-30
rs10002618	chr4	185656753	G	A	cg00769632	chr4	185655968	1.1053	0.0533906	3.65769e-35	1.54701e-30
rs586159	chr19	39484604	A	G	cg14055312	chr19	39484056	-0.624305	0.0301694	3.77133e-35	1.59482e-30
rs3111541	chr19	37053965	C	T	cg00568177	chr19	37177434	-0.729579	0.0352665	3.84636e-35	1.62095e-30
rs508020	chr1	100955532	C	T	cg07412545	chr1	101003924	-1.41694	0.0685034	3.89209e-35	1.63854e-30
rs7971294	chr12	27687714	C	A	cg19052870	chr12	27683253	0.992666	0.0480112	4.00838e-35	1.68708e-30
rs548854	chr11	57159189	T	C	cg15971518	chr11	57159174	1.00486	0.0486038	4.02432e-35	1.69305e-30
rs2641716	chr3	195487191	A	G	cg13752114	chr3	195489708	-2.21551	0.107164	4.03361e-35	1.69691e-30
rs345328	chr4	86763901	C	T	cg21827912	chr4	86763803	1.0774	0.0521364	4.16083e-35	1.75016e-30
rs3784484	chr15	101931852	A	G	cg27370471	chr15	101932559	1.71082	0.082838	4.34374e-35	1.82692e-30
rs7602568	chr2	28584315	T	C	cg16804833	chr2	28588336	-0.99406	0.0481578	4.51047e-35	1.89288e-30
rs6661832	chr1	58955281	C	T	cg16699148	chr1	59043255	-1.11714	0.0541407	4.63454e-35	1.94212e-30
rs823074	chr1	205774839	C	T	cg05841700	chr1	205819383	2.99448	0.145153	4.70142e-35	1.96869e-30
rs112071336	chr5	12859643	A	G	cg21790413	chr5	12862067	1.88904	0.0915753	4.72692e-35	1.9787e-30
rs1964031	chr14	63964380	T	C	cg10664954	chr14	63924402	-1.85139	0.0897987	4.91293e-35	2.05606e-30
rs11719464	chr3	53261677	T	C	cg16894138	chr3	53270350	0.393394	0.019082	4.9324e-35	2.06414e-30
rs7083430	chr10	131430880	A	G	cg17686260	chr10	131412764	-3.20358	0.155408	4.96602e-35	2.07783e-30
rs3861041	chr10	72084573	A	C	cg07083272	chr10	72084636	-0.762417	0.0369917	5.02802e-35	2.10267e-30
rs9360959	chr6	76642006	G	T	cg01757068	chr6	76642018	0.850178	0.0412776	5.27717e-35	2.20488e-30
rs2056586	chr7	156316696	C	A	cg24702579	chr7	156320570	-1.45674	0.0707305	5.29523e-35	2.21202e-30
rs73981632	chr17	12922485	T	A	cg13723217	chr17	12927897	4.2978	0.208723	5.38118e-35	2.24731e-30
rs4834061	chr4	126572267	G	C	cg12444746	chr4	126572264	-0.513133	0.024925	5.45463e-35	2.27686e-30
rs4782327	chr16	89184135	G	C	cg26950739	chr16	89183275	-1.24598	0.0605243	5.46735e-35	2.28182e-30
rs7123414	chr11	10431834	T	C	cg23377990	chr11	10435155	-0.832411	0.0404484	5.59874e-35	2.33608e-30
rs9634171	chr12	117486221	A	G	cg01363734	chr12	117482953	0.748432	0.036386	5.80442e-35	2.419e-30
rs1208169	chr7	144102623	T	C	cg12664270	chr7	144102628	-0.438316	0.0213112	5.84257e-35	2.43445e-30
rs12726229	chr1	58950901	T	A	cg14947965	chr1	58716372	-0.858328	0.0417342	5.85895e-35	2.4412e-30
rs10789401	chr1	42081111	A	G	cg06885757	chr1	42089581	-0.72925	0.035461	5.89348e-35	2.45529e-30
rs2460947	chr2	109065858	T	C	cg02082929	chr2	109068933	-0.839633	0.0408292	5.90066e-35	2.4582e-30
rs11660196	chr18	11953035	C	A	cg24421906	chr18	11947936	1.01382	0.0493111	6.0026e-35	2.49599e-30
rs148224881	chr5	1669858	G	A	cg11702172	chr5	1749342	-3.02473	0.14717	6.14913e-35	2.55465e-30
rs645279	chr6	25880494	T	C	cg03517284	chr6	25882590	1.71128	0.0833235	6.47572e-35	2.6886e-30
rs7663893	chr4	57523339	T	C	cg19978674	chr4	57523826	-0.97443	0.0474513	6.53125e-35	2.71141e-30
rs12159062	chr22	47781662	T	C	cg00197452	chr22	47786618	0.541623	0.0263871	6.7472e-35	2.79909e-30
rs10208384	chr2	3707775	T	G	cg00999904	chr2	3704751	-1.08272	0.0527619	6.86968e-35	2.84869e-30
rs4750779	chr10	131669792	T	C	cg09252806	chr10	131669630	0.841718	0.0410299	7.01907e-35	2.90939e-30
rs10917513	chr1	20006887	C	T	cg22416183	chr1	19990826	1.05108	0.0512569	7.23149e-35	2.99568e-30
rs208078	chr11	31128721	G	T	cg06552810	chr11	31128660	0.766175	0.0373687	7.30876e-35	3.01886e-30
rs618791	chr17	26899502	C	T	cg14750778	chr17	26899428	1.27377	0.062142	7.44608e-35	3.07455e-30
rs3934537	chr9	130116358	G	A	cg14837436	chr9	130158920	1.03951	0.0507353	7.68271e-35	3.15823e-30
rs934813	chr4	166311553	T	C	cg22396227	chr4	166315749	1.21721	0.0594104	7.70315e-35	3.16644e-30
rs7652597	chr3	184293769	C	T	cg04833202	chr3	184294106	-0.604884	0.0295238	7.70495e-35	3.1667e-30
rs9610868	chr22	38307060	C	T	cg26064326	chr22	38308332	-0.656031	0.0320309	7.8913e-35	3.24289e-30
rs12173000	chr5	1009691	A	G	cg06007464	chr5	1011135	0.963311	0.0470364	7.92079e-35	3.25412e-30
rs929029	chr22	49565494	G	T	cg21953905	chr22	49565499	0.550686	0.0268929	8.00739e-35	3.28951e-30
rs11061382	chr12	131694265	A	G	cg17257934	chr12	131690459	0.643694	0.0314425	8.14615e-35	3.34489e-30
rs12977755	chr19	5136376	C	G	cg03164627	chr19	5143423	0.630153	0.0307979	8.46987e-35	3.47046e-30
rs236594	chr17	68207627	A	G	cg01858500	chr17	68202566	3.11629	0.152312	8.49974e-35	3.48217e-30
rs1432419	chr1	100955189	G	A	cg06223162	chr1	101003688	-1.75031	0.0856139	8.97912e-35	3.65506e-30
rs10979	chr6	143890039	G	A	cg19872188	chr6	143884511	1.02677	0.0502261	9.02003e-35	3.66984e-30
rs2658613	chr10	59707903	T	C	cg12448452	chr10	59715224	1.17222	0.0573555	9.18014e-35	3.73409e-30
rs1278927	chr14	32414386	C	A	cg15034333	chr14	32413922	1.54504	0.0756133	9.32352e-35	3.79218e-30
rs823074	chr1	205774839	C	T	cg24503407	chr1	205819492	2.44947	0.119907	9.49863e-35	3.85751e-30
rs6874176	chr5	179760525	C	T	cg16951514	chr5	179771851	0.647715	0.0317092	9.54682e-35	3.87604e-30
rs1332018	chr1	110282972	G	T	cg25027501	chr1	110283223	0.8532	0.0417696	9.55885e-35	3.88069e-30
rs13151061	chr4	129524513	A	G	cg13054514	chr4	129522570	-0.731631	0.0358206	9.60793e-35	3.89874e-30
rs77002577	chr2	165951896	G	A	cg27246321	chr2	165924708	2.35289	0.115214	9.70727e-35	3.93835e-30
rs5757573	chr22	39633622	C	T	cg25676471	chr22	39633497	-0.828138	0.0405672	9.98065e-35	4.04612e-30
rs12543843	chr8	109966777	T	C	cg20190576	chr8	109955223	-1.34463	0.0658834	1.01458e-34	4.11293e-30
rs10777704	chr12	95950130	T	G	cg04488758	chr12	95945366	1.10984	0.0543888	1.02774e-34	4.12837e-30
rs1124048	chr1	200937505	A	G	cg17745197	chr1	200967291	-1.45704	0.0713975	1.02111e-34	4.12837e-30
rs11721595	chr4	5377491	A	G	cg14422932	chr4	5374425	-2.63947	0.129407	1.06068e-34	4.21496e-30
rs7615623	chr3	193293157	C	T	cg23159337	chr3	193272778	-0.885043	0.0433952	1.0669e-34	4.23633e-30
rs2330020	chr22	22555078	A	C	cg03714603	chr22	22556000	0.375889	0.0184499	1.15042e-34	4.56583e-30
rs4683404	chr3	141160371	G	A	cg05107650	chr3	141160397	2.65788	0.130469	1.15697e-34	4.58808e-30
rs12118488	chr1	58939502	A	C	cg16786284	chr1	58926331	-1.19527	0.0586733	1.15792e-34	4.58808e-30
rs921534	chr3	11010058	A	G	cg08996805	chr3	11010256	0.79422	0.0389921	1.1695e-34	4.63356e-30
rs9891699	chr17	8157310	C	T	cg12882968	chr17	8157384	0.592305	0.0290838	1.18294e-34	4.68501e-30
rs17322971	chr8	124178759	C	G	cg10473375	chr8	124179388	0.813046	0.0399292	1.19657e-34	4.73567e-30
rs6780166	chr3	8370813	G	A	cg16898062	chr3	8370808	0.533096	0.0262009	1.26444e-34	4.98888e-30
rs759439	chr4	12949656	G	A	cg13371285	chr4	12949652	1.32324	0.0650395	1.27007e-34	5.01078e-30
rs12225345	chr11	65647105	G	A	cg18410078	chr11	65647288	1.43017	0.0703326	1.3194e-34	5.20344e-30
rs7560311	chr2	1803605	G	A	cg21862353	chr2	1801628	-1.53762	0.0756353	1.34252e-34	5.29355e-30
rs1780639	chr22	19174603	T	C	cg02655711	chr22	19163373	-0.650033	0.0319898	1.38759e-34	5.46667e-30
rs2231924	chr3	73111368	T	C	cg20540428	chr3	73045686	1.43388	0.0705818	1.41111e-34	5.55802e-30
rs3827266	chr21	46975848	T	C	cg21139150	chr21	46976175	2.77655	0.13668	1.41618e-34	5.57768e-30
rs35985081	chr5	174689806	T	G	cg04858453	chr5	174697402	-1.54004	0.0758208	1.42917e-34	5.60281e-30
rs10161146	chr12	96323420	G	A	cg25229172	chr12	96336121	0.877084	0.0431954	1.46249e-34	5.72912e-30
rs7551981	chr1	55719166	G	T	cg11703784	chr1	55723736	-1.31537	0.0647925	1.48187e-34	5.80456e-30
rs73984391	chr17	43484598	T	G	cg08113562	chr17	43508428	1.58553	0.0781117	1.4978e-34	5.85282e-30
rs2268613	chr14	75408500	G	A	cg15890469	chr14	75408846	-0.685367	0.0337703	1.51496e-34	5.91776e-30
rs200387431	chr9	5034507	A	G	cg02405213	chr9	5042618	-1.35054	0.0665541	1.52932e-34	5.97337e-30
rs4819115	chr21	46868829	G	A	cg03252775	chr21	46891067	2.16592	0.10676	1.55425e-34	6.06477e-30
rs9790999	chr5	162888218	C	A	cg20638514	chr5	162863527	-1.50065	0.0739724	1.56043e-34	6.08837e-30
rs6561557	chr13	50265810	A	G	cg03658251	chr13	50265850	1.03567	0.0510709	1.60169e-34	6.24648e-30
rs9378548	chr6	8439905	C	T	cg16615280	chr6	8507012	-0.762735	0.0376236	1.63804e-34	6.38658e-30
rs370850	chr21	28216066	C	T	cg20955020	chr21	28215410	0.747067	0.0368533	1.64593e-34	6.41701e-30
rs6031119	chr20	42421408	A	T	cg08712303	chr20	42417112	-1.02509	0.0505785	1.67012e-34	6.50907e-30
rs2041975	chr19	46238555	C	T	cg14061069	chr19	46274453	0.915368	0.0451703	1.68444e-34	6.55996e-30
rs688456	chr11	116722551	T	G	cg04087571	chr11	116723030	-0.697479	0.0344183	1.68467e-34	6.56067e-30
rs3987885	chr17	75414990	G	A	cg01320579	chr17	75405842	0.979101	0.0483423	1.75284e-34	6.81716e-30
rs6741007	chr2	135537119	G	T	cg17144790	chr2	135540458	-1.07917	0.0532857	1.75851e-34	6.83821e-30
rs7221450	chr17	48490324	C	T	cg14823865	chr17	48475505	0.437689	0.0216183	1.79856e-34	6.98995e-30
rs12718444	chr1	43409179	T	G	cg09003612	chr1	43425222	-0.951797	0.0470137	1.80554e-34	7.01388e-30
rs7209306	chr17	10761499	C	T	cg20008800	chr17	10761562	1.78734	0.0882913	1.81481e-34	7.04969e-30
rs1718136	chr12	121609608	G	A	cg26656658	chr12	121615078	-0.797759	0.0394255	1.87344e-34	7.27534e-30
rs56130300	chr1	152757273	T	C	cg07796016	chr1	152779584	-2.80379	0.138571	1.87998e-34	7.30055e-30
rs4073396	chr2	238111471	C	A	cg15867307	chr2	238110829	-0.697935	0.0345029	1.91534e-34	7.43701e-30
rs8080925	chr17	80729483	T	C	cg03115019	chr17	80708279	-1.00949	0.0499048	1.91533e-34	7.43701e-30
rs6058193	chr20	33734464	G	A	cg17843510	chr20	33732976	-1.31174	0.0648504	1.92265e-34	7.46134e-30
rs1915146	chr10	126846214	G	A	cg05090351	chr10	126851162	0.814085	0.040259	1.96425e-34	7.61775e-30
rs1278927	chr14	32414386	C	A	cg10004329	chr14	32413983	0.94866	0.0469244	1.995e-34	7.73203e-30
rs6004667	chr22	25874464	A	G	cg04542978	chr22	25891045	-1.18615	0.0586719	1.99586e-34	7.73284e-30
rs142757607	chr8	16058897	A	T	cg07781645	chr8	16059680	-2.75723	0.136404	2.01628e-34	7.81127e-30
rs56355243	chr17	79375687	T	C	cg27496296	chr17	79376536	0.672862	0.0332885	2.02119e-34	7.82986e-30
rs4238992	chr17	74498585	C	T	cg06115838	chr17	74500335	-1.71217	0.0847366	2.07337e-34	8.0272e-30
rs7224931	chr17	47990751	T	G	cg24859589	chr17	47991661	-1.11668	0.0552746	2.09796e-34	8.11589e-30
rs10174949	chr2	8442248	A	G	cg18303589	chr2	8442608	1.26389	0.062564	2.10481e-34	8.14193e-30
rs2236525	chr20	60848835	C	T	cg03199926	chr20	60860733	-0.793452	0.0392808	2.12019e-34	8.19864e-30
rs17591135	chr10	35465190	A	T	cg07125981	chr10	35330496	-1.01398	0.0502208	2.18915e-34	8.46048e-30
rs10741798	chr11	19770129	G	C	cg21863998	chr11	19770288	-0.70616	0.0349766	2.19635e-34	8.48804e-30
rs12726229	chr1	58950901	T	A	cg06710648	chr1	58716377	-0.63132	0.0312988	2.34654e-34	9.02811e-30
rs812439	chr6	111174173	A	G	cg18434912	chr6	111194786	2.0034	0.0993729	2.4332e-34	9.35384e-30
rs1109089	chr7	151170019	C	T	cg05844117	chr7	151170083	0.668968	0.0331868	2.45754e-34	9.44392e-30
rs11639412	chr15	64112634	T	A	cg01767116	chr15	63889093	0.408588	0.0202738	2.49349e-34	9.57962e-30
rs6458314	chr6	42922215	C	A	cg16682276	chr6	42928056	0.609765	0.0302587	2.50929e-34	9.63759e-30
rs2776871	chr6	37481759	A	G	cg25019722	chr6	37503610	1.03512	0.0513739	2.53663e-34	9.6867e-30
rs925738	chr2	240241255	T	C	cg10639368	chr2	240241218	1.07405	0.05332	2.58285e-34	9.85904e-30
rs12250042	chr10	11574424	T	G	cg18766900	chr10	11574616	0.973528	0.0483986	2.85891e-34	1.08639e-29
rs9410322	chr9	92071018	T	C	cg20969225	chr9	92071040	1.33159	0.066202	2.86692e-34	1.08938e-29
rs4806641	chr19	55592070	A	G	cg27105123	chr19	55582635	-1.69577	0.084308	2.86694e-34	1.08938e-29
rs9536082	chr13	53033615	T	G	cg05335186	chr13	53173507	-0.668585	0.033241	2.8747e-34	1.09208e-29
rs6535006	chr4	135248996	G	T	cg16518176	chr4	135248367	-0.915164	0.0455071	2.90415e-34	1.10203e-29
rs3118582	chr9	137417115	T	C	cg11078769	chr9	137413998	-1.02294	0.050874	2.93507e-34	1.11371e-29
rs2053397	chr2	42297933	C	G	cg19522960	chr2	42287377	1.20614	0.0600035	2.99927e-34	1.13581e-29
rs6949387	chr7	155152661	G	A	cg06963709	chr7	155150793	-1.20943	0.0602208	3.19578e-34	1.20784e-29
rs739248	chr22	50025205	T	C	cg05729745	chr22	49937644	0.743599	0.0370337	3.24483e-34	1.22569e-29
rs4427135	chr8	128802021	C	A	cg16467921	chr8	128801108	-0.957787	0.0477056	3.26722e-34	1.23405e-29
rs3771800	chr2	75187869	C	T	cg23355731	chr2	75155288	0.986285	0.0491256	3.27004e-34	1.23467e-29
rs200537	chr16	24747787	G	C	cg02591213	chr16	24857208	0.82347	0.0410402	3.40972e-34	1.28483e-29
rs12056620	chr8	27291749	T	C	cg18734877	chr8	27297419	0.572079	0.0285275	3.54953e-34	1.33448e-29
rs1451363	chr8	35007441	A	C	cg11173447	chr8	35009729	-1.40499	0.0700721	3.58711e-34	1.34842e-29
rs2269060	chr9	123683569	C	T	cg10737611	chr9	123696953	0.679656	0.0339228	3.78633e-34	1.41922e-29
rs736953	chr20	32415089	T	G	cg03355213	chr20	32398230	1.14217	0.0570116	3.80517e-34	1.42608e-29
rs542736	chr12	299715	G	A	cg23063825	chr12	298151	-0.709763	0.0354307	3.82651e-34	1.43388e-29
rs583887	chr11	65644027	T	C	cg03887787	chr11	65647532	0.701515	0.0350201	3.83551e-34	1.43662e-29
rs12449346	chr17	71181523	C	T	cg02452435	chr17	71188192	-1.33474	0.0666468	3.89968e-34	1.45864e-29
rs11261291	chr1	223656191	T	A	cg18622663	chr1	223656373	1.25882	0.0628681	3.95484e-34	1.47817e-29
rs62062783	chr17	44023520	G	T	cg09860564	chr17	44213797	-1.26433	0.0631526	3.99642e-34	1.49055e-29
rs10744473	chr12	131113973	T	C	cg14140673	chr12	131118654	0.904639	0.0452166	4.19086e-34	1.56063e-29
rs10849210	chr12	5298052	T	C	cg01247948	chr12	5293867	0.37124	0.0185579	4.2259e-34	1.57363e-29
rs35067229	chr16	649638	C	T	cg00235270	chr16	638109	0.471073	0.0235514	4.26443e-34	1.58754e-29
rs75045569	chr7	143109208	G	T	cg05908241	chr7	143109367	-0.896631	0.0448311	4.2896e-34	1.59656e-29
rs1320164	chr8	95960767	G	A	cg12838385	chr8	95962078	0.899444	0.0449802	4.34699e-34	1.6173e-29
rs909685	chr22	39747671	A	T	cg24268161	chr22	39747459	-0.582814	0.0291477	4.36691e-34	1.62458e-29
rs8064725	chr17	5674488	C	T	cg15255086	chr17	5673881	0.656639	0.0328406	4.37394e-34	1.62706e-29
rs10499058	chr6	111280754	A	C	cg04899746	chr6	111302500	-1.29299	0.0646716	4.39908e-34	1.63167e-29
rs2255726	chr5	56243128	C	T	cg15644780	chr5	56248787	-0.686857	0.0343799	4.6341e-34	1.71748e-29
rs13398193	chr2	9889262	T	A	cg14700679	chr2	9898228	0.577367	0.0289094	4.74837e-34	1.75787e-29
rs12833456	chr12	52986187	C	T	cg21326987	chr12	52979954	0.787987	0.0394582	4.7719e-34	1.76633e-29
rs11187893	chr10	96105979	G	C	cg07889765	chr10	96123159	-1.17482	0.0588464	4.87411e-34	1.80378e-29
rs4796548	chr17	6645754	T	C	cg07142009	chr17	6656315	1.18248	0.0592329	4.89255e-34	1.81055e-29
rs339392	chr19	6722022	G	T	cg12768975	chr19	6721965	1.32133	0.0661941	4.9235e-34	1.82186e-29
rs78363611	chr2	25953326	T	C	cg17717333	chr2	26101647	3.56903	0.178797	4.92475e-34	1.82217e-29
rs9459623	chr6	166671002	T	C	cg09659940	chr6	166655814	0.593586	0.029737	4.92675e-34	1.82286e-29
rs55896038	chr10	123207298	T	C	cg02210151	chr10	123356041	-1.13841	0.0570421	4.99418e-34	1.847e-29
rs11191419	chr10	104612335	A	T	cg15744005	chr10	104629667	-0.71884	0.0360331	5.13765e-34	1.89887e-29
rs2040847	chr17	6558011	A	G	cg24686902	chr17	6558231	2.0211	0.101319	5.16439e-34	1.90383e-29
rs13097120	chr3	193324275	C	A	cg22932012	chr3	193332411	0.737786	0.0369934	5.24264e-34	1.9321e-29
rs13187880	chr5	77151413	C	T	cg11012412	chr5	77147141	1.72481	0.0865139	5.37242e-34	1.97923e-29
rs257355	chr5	171060858	T	G	cg01354046	chr5	171057339	-0.676809	0.0339599	5.51084e-34	2.02885e-29
rs117428269	chr17	46093977	A	G	cg24247040	chr17	46231565	-2.53956	0.127448	5.57629e-34	2.05249e-29
rs7142209	chr14	100994045	T	C	cg20033940	chr14	101013174	1.12917	0.0566851	5.7026e-34	2.09813e-29
rs883207	chr3	125733081	T	G	cg04553112	chr3	125709451	1.9682	0.0988144	5.74149e-34	2.10872e-29
rs2360009	chr1	113423855	C	T	cg10541466	chr1	113425263	0.765884	0.0384708	5.94807e-34	2.18206e-29
rs11548104	chr1	153587308	C	T	cg07898899	chr1	153600156	-1.17514	0.0590284	5.94978e-34	2.18257e-29
rs1460097	chr3	101497569	T	C	cg15941598	chr3	101533864	0.823335	0.0413581	5.96374e-34	2.18733e-29
rs6949387	chr7	155152661	G	A	cg14927855	chr7	155151427	-1.95731	0.0983523	6.10274e-34	2.23626e-29
rs12051605	chr17	73989938	A	G	cg02678768	chr17	74002944	-1.22627	0.0616417	6.266e-34	2.29546e-29
rs8142062	chr22	43726151	T	C	cg21445911	chr22	43741137	-3.59339	0.180662	6.34267e-34	2.32242e-29
rs36022350	chr8	817092	T	C	cg07178994	chr8	816998	-0.693484	0.0348669	6.35849e-34	2.32809e-29
rs4885536	chr13	78977387	G	C	cg10788750	chr13	78973425	-1.05475	0.0530447	6.47851e-34	2.37037e-29
rs900947	chr3	136751460	T	A	cg21827317	chr3	136751795	-1.35591	0.0681942	6.50613e-34	2.38022e-29
rs4724581	chr7	47496258	A	G	cg14515826	chr7	47497692	0.432361	0.0217533	6.67858e-34	2.44265e-29
rs2345571	chr6	167403400	T	G	cg08742290	chr6	167371091	-0.770275	0.0387656	6.81311e-34	2.48823e-29
rs9508411	chr13	29937113	T	C	cg19209977	chr13	29937065	0.51653	0.0260027	6.95064e-34	2.53764e-29
rs55896038	chr10	123207298	T	C	cg19650936	chr10	123170007	0.946751	0.0476669	7.0168e-34	2.5609e-29
rs2003556	chr3	43794922	A	G	cg27450894	chr3	43794375	-1.86683	0.0939969	7.0476e-34	2.57193e-29
rs234642	chr1	184831921	G	A	cg21279326	chr1	184771821	-0.725175	0.036573	7.91093e-34	2.86649e-29
rs6498470	chr16	13871076	T	C	cg01768395	chr16	13873833	3.11079	0.156907	7.9795e-34	2.89079e-29
rs11694145	chr2	86075582	T	C	cg04465473	chr2	86078966	1.14314	0.0576871	8.25602e-34	2.98953e-29
rs13133314	chr4	15355480	C	G	cg01168735	chr4	15375846	-0.72831	0.0367538	8.26501e-34	2.99183e-29
rs1969869	chr1	146510112	T	G	cg16700924	chr1	146552102	2.41824	0.122046	8.31641e-34	3.01028e-29
rs2056321	chr3	45083133	A	G	cg25593573	chr3	45077920	-0.706599	0.0356691	8.44492e-34	3.05655e-29
rs34556682	chr1	27186149	G	A	cg19681352	chr1	27282675	-1.94053	0.0979685	8.51087e-34	3.07838e-29
rs3561	chr14	24550224	C	T	cg23112188	chr14	24563095	-0.789436	0.0398613	8.60555e-34	3.11095e-29
rs4085613	chr1	152550018	T	G	cg21718113	chr1	152571909	1.59753	0.08068	8.72358e-34	3.15202e-29
rs4331407	chr18	24231712	T	C	cg05855948	chr18	24234966	0.641967	0.0324256	8.80513e-34	3.18073e-29
rs148161336	chr17	74630688	T	C	cg13015534	chr17	74639793	2.29275	0.115858	9.08937e-34	3.28096e-29
rs11548104	chr1	153587308	C	T	cg01347250	chr1	153600152	-1.08906	0.0550501	9.29518e-34	3.35471e-29
rs2119452	chr7	127317419	T	A	cg11539674	chr7	127291444	1.41886	0.0717251	9.33023e-34	3.36549e-29
rs6575197	chr14	91955493	T	C	cg00428680	chr14	91961292	-0.859931	0.0434747	9.39425e-34	3.38831e-29
rs72934143	chr1	66995864	A	C	cg13052034	chr1	66999238	1.30887	0.0661816	9.4967e-34	3.42235e-29
rs8033381	chr15	75080685	G	A	cg12592723	chr15	75084251	-0.59638	0.0301665	9.74986e-34	3.50967e-29
rs896853	chr8	95960855	G	C	cg06542216	chr8	95962175	0.619363	0.0313405	1.00057e-33	3.59728e-29
rs115358359	chr1	200480707	C	T	cg24139874	chr1	200558537	-1.83578	0.0929157	1.01846e-33	3.65531e-29
rs8113423	chr19	2542673	G	A	cg08481112	chr19	2544100	-0.912991	0.0462236	1.03994e-33	3.72865e-29
rs221247	chr7	157327528	T	C	cg01371842	chr7	157333936	0.609451	0.0308676	1.06834e-33	3.82805e-29
rs10792091	chr11	57119156	C	T	cg20024590	chr11	57136075	1.17631	0.0596038	1.10175e-33	3.94641e-29
rs58114630	chr11	15927818	G	C	cg12944659	chr11	15957513	-1.85606	0.0940538	1.10735e-33	3.96437e-29
rs739248	chr22	50025205	T	C	cg20744362	chr22	50050164	-2.42537	0.122919	1.11761e-33	4.00017e-29
rs2054364	chr15	67356073	C	T	cg02486855	chr15	67356942	-1.84075	0.0933101	1.13468e-33	4.05933e-29
rs1260605	chr19	34664476	T	C	cg21245903	chr19	34711623	0.469958	0.0238239	1.13818e-33	4.07087e-29
rs2374985	chr12	108707123	A	G	cg18546165	chr12	108727968	-0.689231	0.0349696	1.20926e-33	4.3057e-29
rs4445886	chr16	85248324	A	G	cg08214557	chr16	85250798	-0.668528	0.0339222	1.21708e-33	4.33343e-29
rs1042098	chr5	1394815	G	A	cg03988700	chr5	1394296	0.957298	0.0485823	1.23022e-33	4.37919e-29
rs4085613	chr1	152550018	T	G	cg09972436	chr1	152572044	2.80574	0.142391	1.2312e-33	4.38072e-29
rs10830448	chr11	89953291	G	C	cg26834418	chr11	89957033	1.48347	0.0753096	1.25845e-33	4.47439e-29
rs73140261	chr7	65682022	G	T	cg23872009	chr7	65590707	-0.753553	0.0382614	1.2742e-33	4.52766e-29
rs118189608	chr7	65428650	G	A	cg23872009	chr7	65590707	-0.753553	0.0382614	1.2742e-33	4.52766e-29
rs479844	chr11	65551957	A	G	cg26622952	chr11	65558613	0.573328	0.0291314	1.34031e-33	4.74814e-29
rs34522164	chr19	4359191	T	C	cg24019073	chr19	4448726	-1.48429	0.0754217	1.34442e-33	4.76246e-29
rs6434445	chr2	154057588	T	G	cg02492704	chr2	154058260	-1.1824	0.0600831	1.34687e-33	4.77065e-29
rs9872719	chr3	175554379	A	G	cg12789884	chr3	175554437	-0.709529	0.036062	1.3668e-33	4.84058e-29
rs2862857	chr1	167526783	T	C	cg27153316	chr1	167525416	0.878759	0.044677	1.39702e-33	4.94415e-29
rs314304	chr7	100378221	G	A	cg27396824	chr7	100391799	0.411177	0.0209113	1.42884e-33	5.05015e-29
rs10077227	chr5	54035618	A	G	cg21477591	chr5	54049046	-1.29501	0.0658695	1.44274e-33	5.09851e-29
rs11261017	chr1	18805328	C	T	cg25920064	chr1	18807226	0.597543	0.0304222	1.54183e-33	5.42789e-29
rs10876432	chr12	53731891	G	A	cg26875137	chr12	53738046	-0.890554	0.0453498	1.56546e-33	5.5078e-29
rs1773221	chr3	194406966	A	G	cg27354028	chr3	194405322	-0.67196	0.0342198	1.57015e-33	5.52385e-29
rs34455188	chr13	99656770	T	A	cg19822890	chr13	99700068	-1.37655	0.0701177	1.59664e-33	5.6114e-29
rs2184332	chr10	71957561	G	A	cg11035800	chr10	71906784	2.60645	0.132772	1.60155e-33	5.62835e-29
rs78339705	chr18	3666581	T	G	cg06920833	chr18	3666099	1.13096	0.0576169	1.6136e-33	5.67026e-29
rs17505088	chr2	99149473	T	C	cg09568279	chr2	99125101	-0.885713	0.0451313	1.63558e-33	5.74317e-29
rs10508975	chr10	54516331	A	G	cg06412763	chr10	54516318	-0.558121	0.0284454	1.66225e-33	5.83653e-29
rs35524716	chr15	67578987	A	G	cg03182226	chr15	67652006	-0.837006	0.042669	1.68928e-33	5.93099e-29
rs7206590	chr16	85120500	T	C	cg01345157	chr16	85120484	0.695333	0.0354492	1.69767e-33	5.96011e-29
rs783629	chr1	42363275	C	T	cg15937073	chr1	42384564	-0.658905	0.0336006	1.72802e-33	6.06354e-29
rs11938059	chr4	37802139	A	G	cg11070987	chr4	37804023	-0.829155	0.0422871	1.74157e-33	6.11094e-29
rs401379	chr20	45035213	C	T	cg10152715	chr20	44994449	1.69149	0.0862684	1.74461e-33	6.11971e-29
rs944260	chr20	60243411	G	A	cg26075360	chr20	60243475	0.875796	0.044675	1.76698e-33	6.19754e-29
rs9534513	chr13	47474138	G	A	cg24320398	chr13	47472158	-2.14618	0.109515	1.80965e-33	6.34554e-29
rs12620369	chr2	167028317	C	T	cg09959529	chr2	167038265	0.71967	0.0367279	1.82556e-33	6.40001e-29
rs377283	chr1	2075570	C	T	cg05340048	chr1	2084319	0.788496	0.0402587	1.88511e-33	6.60572e-29
rs4480739	chr15	49346207	C	T	cg24794625	chr15	49356197	1.26221	0.0644652	1.92591e-33	6.73131e-29
rs241554	chr14	56549166	A	G	cg06744740	chr14	56584485	-0.819297	0.0418457	1.93111e-33	6.74914e-29
rs34422348	chr15	79020472	G	A	cg14338171	chr15	78284147	0.836536	0.0427284	1.9382e-33	6.77214e-29
rs11229394	chr11	54860225	T	A	cg09015861	chr11	55798258	-2.38564	0.121856	1.9418e-33	6.78387e-29
rs1537106	chr21	40359005	G	A	cg02515900	chr21	40361883	-0.522273	0.0266777	1.94421e-33	6.7907e-29
rs9322949	chr14	35808141	G	A	cg07536317	chr14	35809129	-0.474416	0.0242453	2.01434e-33	7.03329e-29
rs10818651	chr9	124974419	A	G	cg03363289	chr9	124990165	-2.33845	0.119522	2.03162e-33	7.09218e-29
rs6708304	chr2	241828012	T	C	cg07537917	chr2	241836409	0.621862	0.0317855	2.03584e-33	7.10674e-29
rs11731570	chr4	122718994	C	T	cg11979875	chr4	122721721	-0.969092	0.0495366	2.04468e-33	7.13547e-29
rs9821511	chr3	73093719	A	G	cg03847932	chr3	73045556	-1.61259	0.0824331	2.0499e-33	7.14993e-29
rs150367866	chr4	189314302	C	T	cg15400401	chr4	189321701	-2.13481	0.109133	2.0558e-33	7.16957e-29
rs594219	chr17	9668595	G	A	cg13468767	chr17	9672024	-1.25476	0.0641505	2.07098e-33	7.2214e-29
rs11016987	chr10	131668978	G	A	cg05636467	chr10	131669406	0.689646	0.0352626	2.08737e-33	7.27818e-29
rs1323549	chr13	49296377	C	T	cg22450531	chr13	49305540	0.88708	0.0453629	2.10424e-33	7.33418e-29
rs925738	chr2	240241255	T	C	cg07673080	chr2	240241154	1.64099	0.0839361	2.14042e-33	7.45837e-29
rs59397717	chr21	37451725	T	C	cg12218747	chr21	37451666	-0.907019	0.046401	2.16386e-33	7.53889e-29
rs9870681	chr3	72398604	T	C	cg04303112	chr3	72397491	1.40445	0.0718511	2.16973e-33	7.55855e-29
rs600488	chr11	57684005	T	C	cg22861256	chr11	57667881	-0.53301	0.0272746	2.20357e-33	7.67094e-29
rs549994	chr11	125603301	G	A	cg01416229	chr11	125610048	1.75931	0.0900383	2.2254e-33	7.74512e-29
rs17529181	chr6	14975359	A	G	cg04669965	chr6	14982318	0.689139	0.0352694	2.22798e-33	7.75313e-29
rs11016071	chr10	129901393	C	T	cg01591160	chr10	129901854	1.7393	0.0890259	2.24626e-33	7.81295e-29
rs12151480	chr2	240176481	A	G	cg01377051	chr2	240158575	0.731749	0.0374625	2.28047e-33	7.92278e-29
rs6593222	chr7	55372932	A	C	cg00134032	chr7	55372268	-1.07511	0.0550469	2.2977e-33	7.98182e-29
rs2812365	chr9	34663138	C	T	cg04170508	chr9	34663048	-0.532631	0.0272781	2.33761e-33	8.11879e-29
rs801615	chr22	47179592	C	T	cg02321845	chr22	47169320	1.01811	0.0521527	2.37393e-33	8.24052e-29
rs1332018	chr1	110282972	G	T	cg08525331	chr1	110283225	0.704568	0.0361059	2.44108e-33	8.4684e-29
rs255112	chr7	30737133	G	A	cg18090898	chr7	30739695	-0.76571	0.0392453	2.46827e-33	8.56162e-29
rs2422997	chr20	4772645	T	C	cg13672107	chr20	4776216	0.37522	0.0192321	2.47584e-33	8.58635e-29
rs374051243	chr4	121573021	A	G	cg07870920	chr4	121569769	-2.66476	0.136624	2.52788e-33	8.76235e-29
rs2802372	chr10	81047575	C	A	cg06373032	chr10	81046101	-1.53887	0.0789092	2.55043e-33	8.8403e-29
rs1861674	chr12	12589705	A	G	cg21924631	chr12	12609699	2.64153	0.135457	2.55943e-33	8.87127e-29
rs55901738	chr5	179741374	A	C	cg23248424	chr5	179741104	-2.11702	0.108561	2.55992e-33	8.87273e-29
rs11925864	chr3	155235134	A	T	cg08131310	chr3	155223538	-2.69389	0.138144	2.56122e-33	8.877e-29
rs11155242	chr6	142691549	C	A	cg04753771	chr6	142623602	0.644823	0.0330676	2.56579e-33	8.8924e-29
rs239209	chr6	101140977	C	T	cg22188184	chr6	101168404	1.11804	0.0573385	2.576e-33	8.92527e-29
rs2313602	chr1	228331040	C	A	cg06769377	chr1	228350860	-0.372437	0.0191107	2.67633e-33	9.25754e-29
rs12539860	chr7	151135503	T	C	cg08273785	chr7	151137816	-0.666269	0.0341905	2.69033e-33	9.30572e-29
rs10763601	chr10	61003683	T	C	cg23272287	chr10	61043477	1.263	0.0648353	2.75826e-33	9.52685e-29
rs2283638	chr21	40176111	A	C	cg01359822	chr21	40176597	-1.37284	0.0704823	2.7806e-33	9.60278e-29
rs1385951	chr15	65215957	C	G	cg21950330	chr15	65220773	1.22025	0.0626895	2.91244e-33	1.00522e-28
rs279570	chr3	9953470	T	C	cg04768501	chr3	9956823	0.82096	0.0421919	2.98962e-33	1.03118e-28
rs12523146	chr5	1851278	A	T	cg26840437	chr5	1851071	0.730469	0.0375455	3.01333e-33	1.03864e-28
rs55896038	chr10	123207298	T	C	cg08899523	chr10	123244591	0.978057	0.0502728	3.01974e-33	1.04069e-28
rs4729606	chr7	100321790	C	T	cg02949296	chr7	100330109	-1.37749	0.0708112	3.04119e-33	1.04742e-28
rs7704565	chr5	178473923	C	G	cg01312482	chr5	178451176	-0.917845	0.047195	3.09781e-33	1.06668e-28
rs34991912	chr3	14926351	T	C	cg07186602	chr3	14948620	0.649363	0.0333989	3.15738e-33	1.08694e-28
rs780670	chr10	73112257	C	G	cg22994555	chr10	73111419	-0.697394	0.0358864	3.26492e-33	1.1232e-28
rs347147	chr3	32475572	G	T	cg14760916	chr3	32497762	4.25581	0.218999	3.26974e-33	1.12459e-28
rs2146806	chr10	116590106	G	A	cg20439393	chr10	116634844	-1.08691	0.0559545	3.36533e-33	1.15715e-28
rs11649849	chr17	48582276	A	G	cg22571038	chr17	48585470	1.56654	0.0806604	3.40832e-33	1.17184e-28
rs17223473	chr3	10401228	T	C	cg11261372	chr3	10403009	1.01361	0.0521936	3.42485e-33	1.17711e-28
rs4533339	chr17	28684245	A	G	cg21989425	chr17	28667441	0.472744	0.0243441	3.43555e-33	1.18073e-28
rs6715905	chr2	150620445	T	A	cg00532797	chr2	150626901	-0.65527	0.0337509	3.49038e-33	1.19827e-28
rs62333894	chr4	169617627	G	C	cg14041812	chr4	169645874	-1.82127	0.0938082	3.49115e-33	1.19847e-28
rs8027679	chr15	59930772	G	C	cg19188572	chr15	59950012	0.905155	0.0466271	3.51901e-33	1.20776e-28
rs460012	chr22	48084880	G	A	cg20398969	chr22	48109889	0.610879	0.0314714	3.54548e-33	1.21666e-28
rs72871019	chr11	11807787	A	G	cg12492653	chr11	11862867	-0.85882	0.0442494	3.57045e-33	1.22504e-28
rs60896822	chr19	1387933	A	G	cg02639931	chr19	1387894	0.630101	0.0324673	3.58819e-33	1.2301e-28
rs1174688	chr1	183612097	T	C	cg23961843	chr1	183623675	1.33353	0.0687135	3.58928e-33	1.2301e-28
rs1030009	chr19	46788020	C	T	cg07325427	chr19	46792195	-0.773274	0.0398491	3.61691e-33	1.23913e-28
rs12594826	chr15	74752573	T	C	cg03108237	chr15	74943655	-2.10111	0.108291	3.6513e-33	1.24908e-28
rs776015	chr9	37942152	C	A	cg02830496	chr9	37929566	-0.570677	0.0294156	3.67741e-33	1.25792e-28
rs2623356	chr3	99140727	A	G	cg07988609	chr3	99130067	-0.911577	0.0469935	3.71128e-33	1.26884e-28
rs545830	chr11	125974071	C	T	cg21600154	chr11	125972724	0.438795	0.0226254	3.76523e-33	1.28641e-28
rs762995	chr22	42672124	A	G	cg10007703	chr22	42672207	0.51213	0.0264072	3.77051e-33	1.28818e-28
rs13192618	chr6	163132822	C	T	cg21926612	chr6	163149169	1.10225	0.0568567	3.86801e-33	1.32116e-28
rs2974322	chr8	42424724	T	C	cg09913449	chr8	42400586	-0.835846	0.043128	3.95215e-33	1.34922e-28
rs41298348	chr20	62160486	T	C	cg04220433	chr20	62164868	-1.85478	0.0957094	3.96991e-33	1.3547e-28
rs2159935	chr4	55521017	G	A	cg24862787	chr4	55499384	-1.06649	0.0550337	3.97784e-33	1.35734e-28
rs2838647	chr21	46119770	G	T	cg25691772	chr21	46121576	0.517351	0.0266974	3.98423e-33	1.35945e-28
rs6673116	chr1	151504778	T	C	cg16414821	chr1	151516778	0.622608	0.03213	3.99189e-33	1.36169e-28
rs1267294	chr11	94062522	C	T	cg19617160	chr11	94064338	0.749768	0.0387162	4.16961e-33	1.41636e-28
rs4794052	chr17	45769236	T	C	cg10024583	chr17	45772800	-0.852681	0.0440354	4.20337e-33	1.42694e-28
rs4778013	chr15	93115240	A	G	cg17931356	chr15	93115277	-0.314332	0.0162338	4.21371e-33	1.43041e-28
rs9534513	chr13	47474138	G	A	cg09798090	chr13	47472140	-0.757197	0.0391083	4.23416e-33	1.43732e-28
rs6458925	chr6	53231207	C	T	cg02814877	chr6	53224811	0.877804	0.0453555	4.35325e-33	1.47525e-28
rs1420654	chr5	82975793	G	A	cg16102102	chr5	83017553	1.11531	0.0576379	4.41009e-33	1.49375e-28
rs1639909	chr7	2233045	A	C	cg18044113	chr7	2236405	0.506677	0.0261855	4.4225e-33	1.49788e-28
rs62251639	chr3	72801214	A	G	cg25664220	chr3	72788482	-0.8004	0.0413753	4.49753e-33	1.52287e-28
rs11659028	chr17	41195025	A	T	cg05368731	chr17	41323189	0.943381	0.0487703	4.52218e-33	1.52589e-28
rs6572542	chr14	23029748	G	C	cg10948957	chr14	23029619	1.41384	0.0730957	4.53988e-33	1.52818e-28
rs1392134	chr1	55930450	T	A	cg05631519	chr1	55940193	-0.87743	0.0453713	4.5963e-33	1.54671e-28
rs12148532	chr15	73929859	C	T	cg27408471	chr15	73940201	-0.877002	0.0453514	4.61239e-33	1.55174e-28
rs4243576	chr14	51975464	A	G	cg09841842	chr14	51974848	0.898252	0.0464649	4.71516e-33	1.5858e-28
rs5753116	chr22	30783525	G	C	cg03868770	chr22	30783737	-0.862992	0.0446419	4.72194e-33	1.58796e-28
rs11919327	chr3	192440510	C	T	cg15543551	chr3	192445202	0.817344	0.0422935	4.82434e-33	1.622e-28
rs12937557	chr17	77078069	A	G	cg21022002	chr17	77078999	0.898718	0.0465116	4.87874e-33	1.63854e-28
rs641019	chr6	52751593	A	T	cg12790645	chr6	52751797	-1.46419	0.0757829	4.90672e-33	1.64639e-28
rs34258179	chr6	117725168	A	G	cg18841545	chr6	117726139	-0.887686	0.0459515	4.96005e-33	1.65858e-28
rs12118488	chr1	58939502	A	C	cg10087412	chr1	58716532	-0.56259	0.0291376	5.14049e-33	1.71465e-28
rs1871163	chr2	38441983	G	A	cg06722058	chr2	38444840	-0.694902	0.0359927	5.1643e-33	1.72213e-28
rs12979755	chr19	39391817	T	C	cg19968001	chr19	39391594	-0.711012	0.036853	5.42451e-33	1.80593e-28
rs10917513	chr1	20006887	C	T	cg04607131	chr1	19990783	1.26869	0.0657592	5.42827e-33	1.80709e-28
rs3813199	chr1	1158277	A	G	cg09331144	chr1	1176376	-0.985844	0.0510989	5.43125e-33	1.80804e-28
rs9423687	chr10	3164231	T	C	cg16397968	chr10	3164740	-3.0221	0.15674	5.66998e-33	1.88501e-28
rs37772	chr16	3512843	G	A	cg00484396	chr16	3507460	1.05566	0.0547542	5.68972e-33	1.89153e-28
rs13104263	chr4	9489249	T	C	cg12006118	chr4	9479947	2.14611	0.111321	5.72276e-33	1.90228e-28
rs694844	chr11	75295368	A	T	cg15968721	chr11	75294068	0.935248	0.0485134	5.72958e-33	1.9045e-28
rs4746040	chr10	72253926	A	G	cg07237217	chr10	72255069	0.950979	0.049334	5.76711e-33	1.91693e-28
rs12027614	chr1	41143186	C	T	cg17509337	chr1	41200811	1.01888	0.0528571	5.77145e-33	1.91809e-28
rs10852711	chr17	66212363	G	C	cg18366541	chr17	65854797	1.21993	0.0632899	5.7907e-33	1.92406e-28
rs12760924	chr1	100898600	T	A	cg07146231	chr1	100859733	0.832915	0.0432168	5.83878e-33	1.93895e-28
rs147185495	chr7	48725367	A	C	cg05226593	chr7	48704172	-2.22004	0.11522	5.94686e-33	1.97426e-28
rs148161336	chr17	74630688	T	C	cg15503752	chr17	74639731	2.10224	0.109182	6.24236e-33	2.06983e-28
rs245753	chr5	170486143	T	C	cg02091185	chr5	170288766	-1.46803	0.0762561	6.3169e-33	2.09383e-28
rs4659218	chr1	120161317	G	A	cg11530693	chr1	120165357	-1.19136	0.061889	6.3467e-33	2.09567e-28
rs10751298	chr11	78587152	A	C	cg17996830	chr11	78616440	-0.809106	0.0420394	6.43104e-33	2.12336e-28
rs2977047	chr8	75059092	C	T	cg22253309	chr8	75059103	0.52503	0.0272798	6.43723e-33	2.1238e-28
rs853231	chr17	35814383	A	G	cg06685058	chr17	35819254	-1.35228	0.0702872	6.5965e-33	2.17514e-28
rs61897793	chr11	61599347	A	G	cg06781209	chr11	61594997	-0.78316	0.0407126	6.6707e-33	2.19939e-28
rs4567429	chr11	34605183	G	A	cg09010340	chr11	34606863	0.654456	0.0340249	6.7121e-33	2.21212e-28
rs2146262	chr6	39283793	A	G	cg23833119	chr6	39280861	0.586289	0.0304926	6.89473e-33	2.27077e-28
rs1972856	chr7	63565713	A	G	cg04732548	chr7	63601086	0.730512	0.0380055	7.04692e-33	2.31303e-28
rs11150497	chr16	74246972	T	C	cg06763914	chr16	74260395	-0.62854	0.032701	7.05648e-33	2.31595e-28
rs459358	chr1	44745624	T	C	cg04264144	chr1	44759823	-0.558259	0.0290569	7.27041e-33	2.38524e-28
rs41284333	chr1	26517267	G	A	cg20199255	chr1	26517020	-0.507565	0.026419	7.28393e-33	2.38904e-28
rs1349297	chr3	132968489	C	A	cg18478854	chr3	132984039	0.754944	0.0393039	7.39732e-33	2.41834e-28
rs9449841	chr6	84926060	G	T	cg08266474	chr6	84904847	-1.25256	0.0652529	7.73991e-33	2.52511e-28
rs7953742	chr12	90390724	G	A	cg24566088	chr12	90404064	-0.8095	0.0421726	7.75407e-33	2.52966e-28
rs239258	chr11	64981472	C	G	cg02780017	chr11	64981227	-0.423747	0.0220844	7.9628e-33	2.59607e-28
rs12599130	chr16	772842	C	T	cg10254923	chr16	769848	0.544849	0.0284041	8.12683e-33	2.64726e-28
rs11237197	chr11	69874758	G	A	cg26830558	chr11	69874845	-0.454825	0.0237171	8.2767e-33	2.674e-28
rs35904425	chr15	79444567	G	A	cg17916960	chr15	79447300	1.41196	0.0738167	9.90264e-33	3.18331e-28
rs257355	chr5	171060858	T	G	cg07871442	chr5	171057196	-1.59366	0.0833342	1.00525e-32	3.23109e-28
rs9926717	chr16	31471378	G	A	cg10451425	chr16	31478370	-0.83062	0.0434346	1.00626e-32	3.23357e-28
rs73968915	chr2	159172557	A	T	cg03792936	chr2	159172612	0.588496	0.0307785	1.0178e-32	3.26882e-28
rs4788846	chr17	72593781	C	G	cg04619341	chr17	72599204	0.58764	0.0307343	1.01897e-32	3.27248e-28
rs3795121	chr20	44982997	T	C	cg03442914	chr20	44994454	2.00229	0.104748	1.03696e-32	3.32603e-28
rs5769709	chr22	50021757	C	T	cg08887746	chr22	49978173	0.767605	0.0401567	1.0369e-32	3.32603e-28
rs1010311	chr20	44834924	G	A	cg26827328	chr20	44834795	1.01291	0.0529917	1.03958e-32	3.33434e-28
rs480428	chr11	55288387	A	G	cg06933381	chr11	55417559	-1.39153	0.0728464	1.08746e-32	3.48305e-28
rs526260	chr18	77553173	G	A	cg19746982	chr18	77552568	0.734409	0.038449	1.09291e-32	3.50044e-28
rs4723551	chr7	36695217	G	T	cg04278296	chr7	36696838	-1.15071	0.060247	1.09704e-32	3.51357e-28
rs10117847	chr9	82344072	A	T	cg14771766	chr9	82345430	2.23336	0.116965	1.11967e-32	3.58266e-28
rs4687550	chr3	52823430	G	T	cg18404041	chr3	52824283	-0.455113	0.0238439	1.14893e-32	3.67082e-28
rs9480031	chr6	150080011	C	A	cg09995461	chr6	150127708	0.765677	0.0401167	1.1529e-32	3.67981e-28
rs6494457	chr15	64263532	A	C	cg02919090	chr15	64263738	0.705985	0.0369995	1.1754e-32	3.75091e-28
rs11548104	chr1	153587308	C	T	cg00012362	chr1	153599487	-0.639942	0.0335459	1.19431e-32	3.80256e-28
rs3865415	chr18	55977905	G	A	cg12827950	chr18	55968429	0.563233	0.029526	1.19774e-32	3.81312e-28
rs928769	chr21	39637429	A	G	cg08320524	chr21	39644354	0.517529	0.0271375	1.22053e-32	3.88469e-28
rs3129542	chr1	246798585	G	A	cg08920545	chr1	246783141	0.612168	0.0321053	1.23461e-32	3.89437e-28
rs8035890	chr15	68437102	C	A	cg22576950	chr15	68522787	0.629246	0.0330016	1.23633e-32	3.8956e-28
rs500371	chr1	179902837	A	G	cg02664390	chr1	179911884	1.54945	0.081274	1.24826e-32	3.93256e-28
rs2980954	chr8	6697071	G	T	cg27319216	chr8	6693540	1.03175	0.0541209	1.25142e-32	3.94204e-28
rs10779048	chr12	84215246	C	T	cg11702299	chr12	84217552	0.585176	0.0307071	1.28444e-32	4.04399e-28
rs2584615	chr17	61927774	T	C	cg07362569	chr17	61921086	-0.817852	0.0429209	1.29307e-32	4.0686e-28
rs7555488	chr1	156544196	G	C	cg03712798	chr1	156548584	0.729752	0.0382984	1.29543e-32	4.07576e-28
rs1016671	chr8	127439415	A	G	cg12374796	chr8	127441453	0.931723	0.0489011	1.301e-32	4.09254e-28
rs56982120	chr17	79067901	A	G	cg02533364	chr17	79076083	0.485068	0.0254595	1.304e-32	4.10178e-28
rs7076883	chr10	76950509	A	G	cg02271943	chr10	76996533	-2.65107	0.139148	1.3061e-32	4.10827e-28
rs7301003	chr12	48550227	G	A	cg12381317	chr12	48500521	-0.785229	0.0412213	1.32047e-32	4.15253e-28
rs2459446	chr10	75601596	T	C	cg07406461	chr10	75617250	-0.740166	0.0388593	1.32925e-32	4.17935e-28
rs59335160	chr5	173267263	T	C	cg24134472	chr5	173262223	-2.58303	0.13566	1.36311e-32	4.28494e-28
rs56401147	chr8	21996617	A	T	cg09539908	chr8	21996546	-0.787207	0.0413677	1.41892e-32	4.45882e-28
rs2545797	chr5	176864202	T	C	cg08233588	chr5	176889265	-0.308201	0.0161962	1.42021e-32	4.46267e-28
rs517101	chr11	1912296	G	A	cg01947239	chr11	1942475	-1.63543	0.0859603	1.44052e-32	4.52438e-28
rs11966463	chr6	22003895	C	A	cg07326812	chr6	21998442	-1.36352	0.0716711	1.44442e-32	4.53654e-28
rs45581841	chr14	100795619	T	C	cg11722878	chr14	100870826	-2.5964	0.136526	1.48203e-32	4.64594e-28
rs7023815	chr9	37967578	T	C	cg10608169	chr9	37964630	0.460287	0.0242115	1.51765e-32	4.75408e-28
rs73057356	chr19	47367085	T	C	cg08217381	chr19	47471056	-0.570665	0.0300176	1.51839e-32	4.7542e-28
rs700112	chr9	114927105	C	T	cg13873269	chr9	114938015	-0.575751	0.0302906	1.53739e-32	4.80141e-28
rs13407101	chr2	11901856	A	G	cg00523161	chr2	11888753	2.33918	0.123088	1.5573e-32	4.86349e-28
rs246141	chr16	69459591	T	C	cg01644699	chr16	69445309	0.888567	0.0467761	1.60316e-32	5.0059e-28
rs871052	chr13	95950740	G	A	cg24476569	chr13	95954382	0.875803	0.0461055	1.60631e-32	5.01551e-28
rs837763	chr16	88853729	C	T	cg00153919	chr16	88859944	-0.798309	0.0420307	1.6191e-32	5.05532e-28
rs312466	chr17	6899221	A	G	cg03762994	chr17	6899332	-0.71936	0.0378768	1.62732e-32	5.07899e-28
rs4677937	chr3	124355476	G	C	cg00593835	chr3	124355674	-0.54094	0.0284949	1.6776e-32	5.23377e-28
rs5750820	chr22	39825322	T	G	cg02038168	chr22	39784481	1.88294	0.0992412	1.74306e-32	5.43448e-28
rs4787956	chr16	27378249	G	A	cg05013912	chr16	27378255	0.739168	0.0389675	1.77225e-32	5.52243e-28
rs117172488	chr13	114045219	C	A	cg17720457	chr13	114025453	-3.06149	0.161449	1.81343e-32	5.64946e-28
rs2758616	chr1	156160358	C	T	cg24450063	chr1	156163899	1.5449	0.0814782	1.82452e-32	5.68311e-28
rs6946207	chr7	147699995	C	T	cg09362918	chr7	147704677	-0.773594	0.0407997	1.82537e-32	5.6856e-28
rs2344433	chr15	86051627	A	G	cg22681495	chr15	86058755	-1.62949	0.0859762	1.8797e-32	5.85108e-28
rs11882334	chr19	29222000	T	C	cg04546413	chr19	29218101	2.6219	0.138346	1.88634e-32	5.86313e-28
rs2607947	chr3	182233472	C	T	cg10152627	chr3	182218332	-1.17462	0.0619808	1.88992e-32	5.86313e-28
rs2776871	chr6	37481759	A	G	cg01843034	chr6	37503916	0.825001	0.0435311	1.88517e-32	5.86313e-28
rs62350929	chr5	18421209	A	G	cg17894821	chr5	18466028	-1.64026	0.0865523	1.89165e-32	5.86313e-28
rs2132152	chr4	11487990	A	G	cg23971987	chr4	11652505	1.02454	0.054072	1.91576e-32	5.93677e-28
rs55896038	chr10	123207298	T	C	cg13437682	chr10	123356219	-0.893171	0.0471541	1.95911e-32	6.07012e-28
rs4480013	chr7	25959973	A	G	cg18496131	chr7	25965876	-0.641306	0.0338849	2.0742e-32	6.41343e-28
rs212790	chr6	133739547	C	G	cg25075347	chr6	133731801	0.857348	0.0453473	2.23007e-32	6.88987e-28
rs17467001	chr2	39735462	G	C	cg12201811	chr2	39493370	-1.3258	0.0701371	2.25748e-32	6.97186e-28
rs2260976	chr1	2527678	A	G	cg21621858	chr1	2524280	0.476676	0.0252181	2.26437e-32	6.99137e-28
rs62349193	chr5	18504578	C	T	cg16217445	chr5	18466528	2.03815	0.107834	2.27516e-32	6.99858e-28
rs2085516	chr19	44642181	T	G	cg23489630	chr19	44645078	-0.862354	0.0456381	2.32025e-32	7.13565e-28
rs4948523	chr10	60339098	A	C	cg12342675	chr10	60411127	1.53337	0.081171	2.3622e-32	7.2566e-28
rs55888911	chr13	25687768	A	G	cg19044579	chr13	25688740	-1.48254	0.0784995	2.40254e-32	7.37754e-28
rs10821168	chr9	96358301	T	C	cg12693101	chr9	96352183	0.936283	0.0495949	2.46872e-32	7.57542e-28
rs62307375	chr4	71060085	C	T	cg00441403	chr4	71063375	1.08357	0.0574227	2.54689e-32	7.80067e-28
rs312466	chr17	6899221	A	G	cg05215272	chr17	6899095	-0.460141	0.0243855	2.55328e-32	7.81723e-28
rs12985022	chr19	1825401	G	A	cg10370574	chr19	1840461	-0.990424	0.0525029	2.60342e-32	7.96894e-28
rs10067367	chr5	122109553	T	C	cg13284255	chr5	122110381	-0.574623	0.0304679	2.64442e-32	8.09209e-28
rs13133314	chr4	15355480	C	G	cg11290265	chr4	15375866	-0.758108	0.0402011	2.66456e-32	8.15149e-28
rs1807739	chr22	31511391	A	G	cg00164335	chr22	31503579	0.984217	0.0521941	2.67456e-32	8.17951e-28
rs12637184	chr3	169487437	A	G	cg01767268	chr3	169492018	-1.07674	0.0571176	2.73057e-32	8.3476e-28
rs11858010	chr15	41099163	C	T	cg25498107	chr15	41100233	1.347	0.0714584	2.74235e-32	8.38172e-28
rs9633985	chr11	66520608	T	A	cg01759756	chr11	66579670	-1.6081	0.0853528	2.84002e-32	8.67379e-28
rs1110335	chr9	96022116	T	C	cg00768577	chr9	96077410	0.362544	0.0192457	2.87058e-32	8.76359e-28
rs4246831	chr8	144129761	G	A	cg17387571	chr8	144137533	1.03481	0.0549413	2.9004e-32	8.84427e-28
rs346532	chr19	44248878	G	A	cg02032872	chr19	44260537	-1.46873	0.0780103	2.98112e-32	9.08632e-28
rs1772143	chr1	205799987	A	T	cg17178900	chr1	205818956	2.75798	0.146528	3.03845e-32	9.25837e-28
rs1780639	chr22	19174603	T	C	cg24911827	chr22	19170109	-0.757055	0.0402418	3.14792e-32	9.58161e-28
rs1003857	chr6	166952264	G	A	cg07069459	chr6	166958189	0.860569	0.0457602	3.22517e-32	9.81475e-28
rs4773080	chr13	110393966	C	A	cg15797131	chr13	110384312	1.71422	0.0911651	3.25586e-32	9.90704e-28
rs12952856	chr17	80862128	C	T	cg21657704	chr17	80851007	-0.488847	0.0260019	3.29333e-32	1.00193e-27
rs2578122	chr10	80222228	A	G	cg06768657	chr10	80222279	-1.26217	0.0671461	3.33077e-32	1.01293e-27
rs7186980	chr16	89883208	C	T	cg03388025	chr16	89894329	0.544941	0.0289907	3.33365e-32	1.01367e-27
rs9624843	chr22	25895362	T	C	cg14206878	chr22	25906279	-2.23281	0.118847	3.45742e-32	1.04975e-27
rs6496962	chr15	93158222	C	G	cg02779288	chr15	93157567	-1.22189	0.0650392	3.46073e-32	1.05069e-27
rs17467001	chr2	39735462	G	C	cg27601287	chr2	39492724	-1.01961	0.054307	3.61779e-32	1.09781e-27
rs3899796	chr8	79568082	G	A	cg07654569	chr8	79577796	1.12643	0.0600131	3.68755e-32	1.11775e-27
rs2236850	chr1	25240341	C	T	cg22509179	chr1	25234806	1.13312	0.0603704	3.69157e-32	1.11894e-27
rs11683452	chr2	238536987	G	A	cg16705929	chr2	238539204	-0.537173	0.0286368	3.84898e-32	1.16434e-27
rs1980143	chr3	150948356	C	T	cg25117092	chr3	150948274	-1.21963	0.065054	3.99614e-32	1.20853e-27
rs74914553	chr15	77796287	G	A	cg02168837	chr15	77807079	-3.1566	0.168386	4.02258e-32	1.21623e-27
rs79247216	chr15	77340525	A	G	cg02168837	chr15	77807079	-3.1566	0.168386	4.02258e-32	1.21623e-27
rs7823630	chr8	41108473	C	T	cg25569470	chr8	41108491	0.579109	0.0308926	4.02824e-32	1.21786e-27
rs17282799	chr5	163537671	G	T	cg22683172	chr5	163524934	-1.88804	0.100725	4.04742e-32	1.22358e-27
rs8038132	chr15	41606449	A	G	cg07883696	chr15	41628806	0.901588	0.0481319	4.24565e-32	1.28003e-27
rs4773419	chr13	112311079	A	G	cg26744460	chr13	112316283	-0.68087	0.0363533	4.28331e-32	1.29132e-27
rs6984468	chr8	18896703	A	C	cg19414122	chr8	18896631	0.620076	0.0331089	4.29708e-32	1.29545e-27
rs913210	chr6	156970976	T	G	cg05282260	chr6	156983263	-1.92843	0.102996	4.37734e-32	1.31944e-27
rs11973495	chr7	130052404	T	C	cg08547350	chr7	130066820	-1.36687	0.0730171	4.43372e-32	1.33621e-27
rs4819115	chr21	46868829	G	A	cg04760448	chr21	46890849	1.69672	0.0906377	4.43556e-32	1.33621e-27
rs7749947	chr6	11654542	G	C	cg05931054	chr6	11654646	-0.623466	0.0333054	4.43789e-32	1.33689e-27
rs7208593	chr17	9353553	T	C	cg20659454	chr17	9354442	-0.603791	0.0322682	4.57187e-32	1.37401e-27
rs2296499	chr13	79198249	G	T	cg15126179	chr13	79181338	-0.869749	0.0464973	4.67873e-32	1.40249e-27
rs4239538	chr19	46878989	A	G	cg13539460	chr19	46854076	1.45205	0.0776289	4.68568e-32	1.40455e-27
rs13270682	chr8	92095631	G	A	cg20610856	chr8	92130025	-1.01562	0.0543032	4.7235e-32	1.41301e-27
rs4752857	chr11	47655752	T	C	cg18512352	chr11	47633146	-0.51012	0.0272887	4.89042e-32	1.45925e-27
rs73033988	chr6	166265648	A	G	cg22141696	chr6	166268631	-1.55544	0.0832091	4.8953e-32	1.46067e-27
rs9619658	chr22	37496847	T	C	cg19979738	chr22	37496929	-0.969949	0.0518902	4.90981e-32	1.46487e-27
rs111806360	chr2	225262745	G	C	cg25313930	chr2	225266783	0.727096	0.0389032	4.9546e-32	1.47733e-27
rs779665	chr5	170505435	C	T	cg00871487	chr5	170288779	-1.53618	0.0823046	5.44161e-32	1.6171e-27
rs739248	chr22	50025205	T	C	cg21377026	chr22	49915303	0.938165	0.0502699	5.48224e-32	1.62889e-27
rs10051925	chr5	1704703	C	G	cg06803706	chr5	1709413	-0.960604	0.0514725	5.48414e-32	1.62942e-27
rs1607601	chr4	52788557	A	G	cg07736327	chr4	52772969	0.724472	0.0388475	5.76233e-32	1.70934e-27
rs978161	chr16	20625699	T	C	cg10379176	chr16	20648610	-0.67313	0.0360951	5.76886e-32	1.70989e-27
rs12937557	chr17	77078069	A	G	cg01707361	chr17	77079031	0.806408	0.0432539	5.88267e-32	1.74268e-27
rs1018527	chr3	197080008	T	C	cg02356645	chr3	197080596	-2.87315	0.154236	6.22526e-32	1.84171e-27
rs557264	chr10	13022684	C	T	cg27001894	chr10	13022624	-0.636039	0.0341465	6.26011e-32	1.8517e-27
rs1623734	chr18	45347155	T	C	cg06161952	chr18	45379593	1.62346	0.0871754	6.3514e-32	1.87723e-27
rs9534513	chr13	47474138	G	A	cg06020661	chr13	47472138	-0.915909	0.0492137	6.64114e-32	1.96227e-27
rs1566303	chr12	63704970	T	C	cg04928577	chr12	63696410	-1.38699	0.0745324	6.68242e-32	1.97416e-27
rs4843745	chr16	87988444	T	C	cg21906069	chr16	88013970	0.436113	0.023437	6.71398e-32	1.98142e-27
rs1719602	chr3	189709861	G	T	cg03343083	chr3	189718843	-1.24954	0.0671685	6.83792e-32	2.01777e-27
rs6426802	chr1	19202507	T	C	cg11406134	chr1	19202951	2.3931	0.128665	6.92908e-32	2.04423e-27
rs6935840	chr6	53815293	T	C	cg15113785	chr6	53821396	0.448638	0.0241227	6.96231e-32	2.0539e-27
rs6046605	chr20	20062990	T	C	cg00532234	chr20	20066644	0.3768	0.020263	7.03222e-32	2.07205e-27
rs2292971	chr17	80863857	C	T	cg17141263	chr17	80851473	-1.24958	0.0672041	7.07628e-32	2.0843e-27
rs10055147	chr5	79497330	C	T	cg05139080	chr5	79513269	-1.12907	0.0607287	7.12123e-32	2.09673e-27
rs7819099	chr8	144992862	G	A	cg21900799	chr8	145004388	1.55298	0.0835416	7.19567e-32	2.1185e-27
rs9612186	chr22	23322794	A	T	cg09071161	chr22	23301721	-0.865682	0.0465755	7.26647e-32	2.13879e-27
rs11621827	chr14	21101630	T	C	cg21188491	chr14	21101440	0.731147	0.0393457	7.37526e-32	2.17058e-27
rs10108684	chr8	123973068	A	G	cg02184632	chr8	123983086	0.826528	0.0444893	7.5007e-32	2.20601e-27
rs6962998	chr7	157487013	C	A	cg05124021	chr7	157487066	1.30141	0.0700559	7.53793e-32	2.21499e-27
rs5754265	chr22	33171838	G	T	cg00271766	chr22	33172767	0.922899	0.0496886	7.62607e-32	2.23978e-27
rs2072671	chr1	20915701	C	A	cg04087271	chr1	20915334	-0.729647	0.0392853	7.64309e-32	2.24473e-27
rs35822718	chr7	33525951	C	A	cg03343190	chr7	33525946	0.794702	0.0427943	7.72225e-32	2.26773e-27
rs12361800	chr11	85565864	A	G	cg20064269	chr11	85566353	-0.72483	0.0390355	7.77323e-32	2.28231e-27
rs9364402	chr6	168533658	T	A	cg20992785	chr6	168533507	0.837919	0.045129	7.81062e-32	2.29323e-27
rs10133468	chr14	71680981	G	A	cg16826124	chr14	71695423	0.642569	0.0346127	7.88872e-32	2.31551e-27
rs28408877	chr1	247347252	G	C	cg10420426	chr1	247346531	-1.01042	0.0544309	7.92142e-32	2.32481e-27
rs2782862	chr10	129919825	G	A	cg13188795	chr10	129920257	-0.976606	0.0526139	7.97036e-32	2.33897e-27
rs2271	chr1	68585667	C	A	cg13205059	chr1	68586408	-3.70968	0.199903	8.10169e-32	2.37458e-27
rs7186980	chr16	89883208	C	T	cg07402062	chr16	89894098	0.809401	0.0436186	8.13385e-32	2.3838e-27
rs10856796	chr2	20384552	C	T	cg04745032	chr2	20384496	0.417122	0.0224828	8.23619e-32	2.41187e-27
rs142430718	chr3	121833096	A	G	cg25535954	chr3	122229927	-2.94463	0.158717	8.24539e-32	2.41436e-27
rs10818651	chr9	124974419	A	G	cg04622888	chr9	124990010	-1.79552	0.0968188	8.47911e-32	2.48081e-27
rs3132767	chr11	65234860	T	C	cg18434190	chr11	65220802	-0.680624	0.0367061	8.56249e-32	2.5044e-27
rs12927110	chr16	57722866	T	C	cg17479654	chr16	57728697	0.592839	0.0319817	8.74538e-32	2.55728e-27
rs11003339	chr10	54791933	A	G	cg19096327	chr10	54784994	0.825196	0.0445209	8.80466e-32	2.57423e-27
rs666134	chr3	119334276	T	C	cg15892341	chr3	119346422	0.869423	0.0469174	8.93999e-32	2.61329e-27
rs2264578	chr17	80711700	A	G	cg02398342	chr17	80708632	-1.78171	0.096166	9.0546e-32	2.64582e-27
rs2097998	chr17	10116845	T	C	cg05112120	chr17	10119723	-0.706425	0.0381303	9.08349e-32	2.65341e-27
rs4065985	chr17	38101932	G	C	cg24910161	chr17	38119198	0.773468	0.041749	9.08322e-32	2.65341e-27
rs62468892	chr7	126866151	C	T	cg20401915	chr7	126884787	-0.936434	0.0505486	9.12459e-32	2.66421e-27
rs11078410	chr17	17990634	C	T	cg04398451	chr17	18023971	-1.96197	0.10594	9.32311e-32	2.71674e-27
rs11736410	chr4	10017241	G	A	cg00071950	chr4	10020882	-1.65972	0.0896412	9.4783e-32	2.75994e-27
rs2165484	chr11	13099546	T	A	cg03361579	chr11	13113949	-0.612346	0.0330765	9.55472e-32	2.77939e-27
rs10896083	chr11	55933500	T	G	cg20736913	chr11	55857374	-1.10579	0.0597329	9.58611e-32	2.78637e-27
rs661741	chr9	92782853	T	G	cg04299914	chr9	92782655	-0.435268	0.0235225	9.86979e-32	2.86736e-27
rs8055080	chr16	87237097	C	A	cg13251099	chr16	87230365	0.509163	0.027524	1.00718e-31	2.92293e-27
rs56334134	chr11	31040126	G	A	cg14844989	chr11	31128820	0.787544	0.0425738	1.00932e-31	2.92781e-27
rs823074	chr1	205774839	C	T	cg07157834	chr1	205819609	1.12122	0.0606134	1.01076e-31	2.93186e-27
rs7156697	chr14	104211136	A	G	cg27078995	chr14	104273185	-0.786419	0.0425232	1.02609e-31	2.9717e-27
rs3822835	chr5	136966985	A	G	cg10786767	chr5	136965680	-0.678228	0.0366897	1.0586e-31	3.05874e-27
rs7202333	chr16	68881495	C	T	cg00818680	chr16	68881254	-0.91289	0.0493876	1.06395e-31	3.0738e-27
rs6486782	chr12	122359172	T	C	cg13699009	chr12	122356056	-0.580971	0.0314349	1.07375e-31	3.1011e-27
rs61847407	chr10	12462602	G	A	cg22427009	chr10	12455260	-1.2992	0.0703109	1.08933e-31	3.14497e-27
rs12727433	chr1	19394724	T	C	cg22333259	chr1	19394757	0.405419	0.0219412	1.09066e-31	3.14875e-27
rs4241923	chr4	139842608	C	T	cg24019078	chr4	139840467	-1.51081	0.0817756	1.10061e-31	3.17727e-27
rs12151910	chr20	44385353	T	G	cg10662479	chr20	44420225	-1.04347	0.0564811	1.10253e-31	3.18126e-27
rs6458314	chr6	42922215	C	A	cg09436375	chr6	42928200	0.545846	0.0295518	1.11818e-31	3.22519e-27
rs1561325	chr2	231732701	G	A	cg18346707	chr2	231732249	-0.479458	0.0259602	1.12601e-31	3.24769e-27
rs6069936	chr20	55531282	A	G	cg04819618	chr20	55531278	1.29487	0.0701223	1.13927e-31	3.2766e-27
rs741955	chr21	47286489	A	G	cg21120609	chr21	47269877	-0.860885	0.0466255	1.1478e-31	3.28602e-27
rs10908714	chr1	159340353	T	A	cg11975397	chr1	159439981	-0.894542	0.0484497	1.14994e-31	3.29182e-27
rs1657262	chr7	154952021	A	C	cg03085949	chr7	154958558	-0.559987	0.0303337	1.16065e-31	3.32016e-27
rs7395835	chr11	1408731	C	T	cg15465743	chr11	1413145	-1.83694	0.0995599	1.2058e-31	3.44062e-27
rs703769	chr16	23654509	G	T	cg17963157	chr16	23653689	-0.757625	0.0410719	1.22538e-31	3.4928e-27
rs672270	chr1	10907842	C	A	cg00487324	chr1	10910253	0.480243	0.0260404	1.24413e-31	3.53793e-27
rs6960062	chr7	884665	G	A	cg05155812	chr7	855012	1.47806	0.0801464	1.24544e-31	3.54158e-27
rs10830448	chr11	89953291	G	C	cg22332266	chr11	89956777	1.53231	0.0831038	1.26166e-31	3.58696e-27
rs6565531	chr17	79023380	G	A	cg06501991	chr17	79023201	-0.990513	0.0537221	1.26534e-31	3.59734e-27
rs1292066	chr17	57932314	A	T	cg02095219	chr17	57976723	-2.01175	0.109114	1.26823e-31	3.60496e-27
rs3093363	chr16	27454562	G	A	cg27287703	chr16	27468375	-0.432487	0.0234601	1.27824e-31	3.63317e-27
rs12513291	chr4	169363442	G	C	cg15735316	chr4	169372994	0.840639	0.0456011	1.28009e-31	3.63766e-27
rs6137858	chr20	23153950	G	C	cg13685044	chr20	23168657	-0.851786	0.0462199	1.30732e-31	3.71404e-27
rs12736408	chr1	29068340	G	A	cg10782019	chr1	29102153	-0.587819	0.0318974	1.31e-31	3.72142e-27
rs202504	chr20	1699724	G	A	cg19303908	chr20	1699528	0.759485	0.0412176	1.32076e-31	3.75159e-27
rs2724693	chr3	137807259	G	A	cg15546194	chr3	137800724	-0.571786	0.0310333	1.32732e-31	3.77006e-27
rs291337	chr2	240149587	T	C	cg06223736	chr2	240142694	1.49726	0.0812675	1.33243e-31	3.78435e-27
rs6509303	chr19	47465366	C	T	cg23719905	chr19	47506083	-0.594562	0.0322803	1.35827e-31	3.85313e-27
rs34889951	chr21	46792727	A	G	cg07163896	chr21	46805289	0.716163	0.0388912	1.37973e-31	3.90902e-27
rs12084753	chr1	247252200	G	A	cg16129703	chr1	247251489	0.481919	0.0261723	1.38589e-31	3.92625e-27
rs645279	chr6	25880494	T	C	cg03264133	chr6	25882463	1.78141	0.0967834	1.42366e-31	4.03081e-27
rs1021156	chr8	79575804	T	C	cg03983883	chr8	79577618	0.788566	0.042854	1.4501e-31	4.10396e-27
rs6697360	chr1	111849106	C	T	cg03188547	chr1	111853067	-1.52485	0.0828759	1.46089e-31	4.13103e-27
rs2274748	chr9	124976152	C	G	cg05136264	chr9	124989408	-1.09625	0.0596036	1.49933e-31	4.23224e-27
rs10854830	chr22	45542657	A	G	cg05773186	chr22	45571087	0.810235	0.0440571	1.50912e-31	4.25917e-27
rs6462034	chr7	27628584	T	A	cg12804239	chr7	27692285	-0.558105	0.0303481	1.51184e-31	4.26668e-27
rs2435290	chr11	112095684	A	G	cg12822818	chr11	112096781	1.09367	0.0594756	1.52052e-31	4.29098e-27
rs9364402	chr6	168533658	T	A	cg17172308	chr6	168533631	2.82281	0.153529	1.53375e-31	4.3276e-27
rs2286913	chr14	75386576	A	G	cg12643970	chr14	75390401	-0.673091	0.0366221	1.57363e-31	4.43523e-27
rs2918264	chr5	148615446	T	C	cg25922157	chr5	148644301	-1.0034	0.0545978	1.58192e-31	4.45794e-27
rs197436	chr1	112272563	A	G	cg25297070	chr1	112291674	-0.802467	0.043679	1.61807e-31	4.55679e-27
rs1473115	chr19	18781913	C	T	cg14292368	chr19	18793705	-0.491618	0.0267847	1.72737e-31	4.86128e-27
rs4750779	chr10	131669792	T	C	cg09096787	chr10	131682386	0.601107	0.0327624	1.77329e-31	4.98678e-27
rs766256	chr12	70127132	C	T	cg16117605	chr12	70273171	1.53981	0.0839541	1.81614e-31	5.09705e-27
rs10932782	chr2	219353195	C	T	cg02176678	chr2	219576539	-1.30619	0.0712333	1.84588e-31	5.17741e-27
rs9376144	chr6	136077385	C	G	cg17733104	chr6	136081144	0.906566	0.0494465	1.86286e-31	5.22126e-27
rs4659549	chr1	235302256	C	T	cg04599524	chr1	235292537	-1.19588	0.0652375	1.88462e-31	5.27765e-27
rs60642321	chr1	196822368	G	A	cg17394124	chr1	196712668	0.861108	0.0469754	1.88562e-31	5.28003e-27
rs1788443	chr21	43981957	C	T	cg06729247	chr21	43982051	-0.402478	0.0219619	1.91993e-31	5.37376e-27
rs1230100	chr17	43480848	C	G	cg12798194	chr17	43462791	0.350146	0.0191075	1.92829e-31	5.39551e-27
rs4344725	chr16	16965105	G	A	cg24225175	chr16	16965107	0.763264	0.0416514	1.92861e-31	5.39618e-27
rs7296418	chr12	123457619	C	T	cg02390806	chr12	123464561	0.592257	0.0323311	1.97646e-31	5.52528e-27
rs10744473	chr12	131113973	T	C	cg08164151	chr12	131118432	2.10629	0.114994	1.99167e-31	5.567e-27
rs72846210	chr2	128434398	A	G	cg06107159	chr2	128432243	-0.967852	0.05285	2.01609e-31	5.63385e-27
rs4697468	chr4	24682569	G	A	cg11037576	chr4	24682696	-0.671331	0.0366589	2.01849e-31	5.63985e-27
rs67612167	chr16	82199598	A	G	cg06498468	chr16	82203702	-0.874059	0.0477359	2.03796e-31	5.69285e-27
rs3888282	chr8	22090263	G	T	cg27266060	chr8	22091797	1.5104	0.0825165	2.08476e-31	5.81844e-27
rs2501783	chr1	17629980	G	A	cg20787649	chr1	17636898	-1.14616	0.062628	2.10945e-31	5.88034e-27
rs7560311	chr2	1803605	G	A	cg26094651	chr2	1802045	-1.75303	0.0957972	2.12288e-31	5.91717e-27
rs10769312	chr11	48094769	A	G	cg02372723	chr11	48103048	-0.757242	0.0413841	2.13503e-31	5.9497e-27
rs783629	chr1	42363275	C	T	cg01465596	chr1	42381916	-0.925068	0.0505639	2.1581e-31	6.00707e-27
rs10797096	chr1	153640665	A	G	cg04077668	chr1	153600064	0.573029	0.0313258	2.17834e-31	6.06241e-27
rs5770594	chr22	50018497	G	A	cg08764937	chr22	49850946	0.941368	0.0514664	2.19178e-31	6.09956e-27
rs11548104	chr1	153587308	C	T	cg16348003	chr1	153589781	-0.531175	0.0290442	2.21164e-31	6.15292e-27
rs11155242	chr6	142691549	C	A	cg18131185	chr6	142623588	0.558837	0.0305584	2.22016e-31	6.17638e-27
rs12151685	chr2	181911807	A	G	cg25051134	chr2	181938260	-1.12976	0.061798	2.27053e-31	6.30566e-27
rs13058433	chr22	39603384	C	T	cg09590468	chr22	39601450	0.707638	0.0387127	2.29023e-31	6.35919e-27
rs3735331	chr7	149564770	G	A	cg19809988	chr7	149569883	-0.711322	0.038927	2.34209e-31	6.49682e-27
rs10744473	chr12	131113973	T	C	cg06777732	chr12	131118426	2.4474	0.133955	2.3677e-31	6.56237e-27
rs6470578	chr8	128809557	T	A	cg18695689	chr8	128814944	-0.691232	0.0378368	2.38161e-31	6.60065e-27
rs80105582	chr11	18401867	G	A	cg11821245	chr11	18433683	-2.39297	0.131062	2.47755e-31	6.83206e-27
rs1773727	chr1	223286551	C	A	cg09797092	chr1	223276821	0.541048	0.0296462	2.55399e-31	7.03943e-27
rs4306557	chr17	8641574	A	G	cg06090404	chr17	8644134	-0.84071	0.0460678	2.56144e-31	7.05911e-27
rs2679606	chr9	97355195	A	G	cg14842674	chr9	97369153	1.24395	0.068166	2.56743e-31	7.07447e-27
rs55716459	chr15	77710907	T	G	cg26096415	chr15	77411497	1.41436	0.0775058	2.57049e-31	7.08247e-27
rs192252295	chr17	43702296	C	T	cg09860564	chr17	44213797	-1.23036	0.0674291	2.58712e-31	7.12667e-27
rs929271	chr22	30638226	G	T	cg00243527	chr22	30640594	-2.43961	0.133815	2.74224e-31	7.52863e-27
rs12651762	chr5	179735359	T	C	cg22131013	chr5	179737792	-0.76954	0.0422114	2.74851e-31	7.54248e-27
rs381782	chr6	88040649	T	C	cg12350822	chr6	88032061	0.704093	0.0386263	2.7725e-31	7.60586e-27
rs13400375	chr2	200997681	T	G	cg04567952	chr2	200775554	-1.26008	0.0691407	2.8082e-31	7.70131e-27
rs13187880	chr5	77151413	C	T	cg16293892	chr5	77142620	1.35992	0.0746286	2.83404e-31	7.77027e-27
rs907112	chr2	239566603	G	C	cg14580085	chr2	239553406	1.0808	0.0593335	2.90817e-31	7.97126e-27
rs6553780	chr4	175236366	A	G	cg11265221	chr4	175241684	0.907188	0.0498451	3.08218e-31	8.42956e-27
rs815937	chr7	55534706	T	C	cg12015615	chr7	55540725	-1.12553	0.0618486	3.10493e-31	8.48745e-27
rs10735363	chr12	99524896	T	C	cg05796699	chr12	99524907	-0.543244	0.029859	3.15871e-31	8.63376e-27
rs61775366	chr1	26341377	T	C	cg13783323	chr1	26347092	-0.473696	0.0260461	3.2403e-31	8.84963e-27
rs59197413	chr18	10597025	T	C	cg25239095	chr18	10589360	0.46264	0.0254395	3.25242e-31	8.8822e-27
rs1164129	chr13	112057365	T	C	cg08861434	chr13	112062652	2.02278	0.111264	3.32474e-31	9.07823e-27
rs6122086	chr20	61664528	T	C	cg08045932	chr20	61659980	-1.04714	0.0576025	3.34076e-31	9.12144e-27
rs579025	chr9	79305864	G	A	cg05186787	chr9	79307243	-1.31394	0.0722905	3.37758e-31	9.21882e-27
rs12449517	chr17	17346617	G	T	cg15934372	chr17	17346609	-0.785965	0.0432482	3.40914e-31	9.30382e-27
rs4733585	chr8	128994981	C	A	cg03012235	chr8	129009289	1.04526	0.0575168	3.41155e-31	9.30778e-27
rs1203408	chr10	52197398	C	T	cg23518556	chr10	52199210	0.886721	0.0487962	3.42773e-31	9.3495e-27
rs7560311	chr2	1803605	G	A	cg01437356	chr2	1782402	0.810759	0.0446173	3.43444e-31	9.36702e-27
rs2817739	chr6	24760958	G	A	cg16208633	chr6	24799387	0.727133	0.0400205	3.46542e-31	9.44924e-27
rs10039211	chr5	170778306	G	A	cg03721890	chr5	170791038	-1.4092	0.0775663	3.4823e-31	9.49184e-27
rs1321130	chr1	231244401	C	T	cg10154243	chr1	231242174	0.822278	0.0452605	3.48279e-31	9.49261e-27
rs734206	chr14	93108464	C	T	cg13225565	chr14	93106414	-0.887434	0.0488637	3.56606e-31	9.71605e-27
rs3753422	chr1	233148539	A	C	cg06275774	chr1	233151949	0.514759	0.0283449	3.57814e-31	9.74798e-27
rs4746040	chr10	72253926	A	G	cg20418394	chr10	72254335	0.727631	0.04007	3.59855e-31	9.80301e-27
rs2374985	chr12	108707123	A	G	cg08110272	chr12	108733321	1.18601	0.0653319	3.67224e-31	9.99714e-27
rs13182259	chr5	179039451	G	T	cg13016797	chr5	179038561	-1.14506	0.0630787	3.68219e-31	1.00234e-26
rs10830448	chr11	89953291	G	C	cg26138821	chr11	89956704	1.37859	0.0759541	3.71929e-31	1.01218e-26
rs62262269	chr3	127117445	C	G	cg06897958	chr3	127143958	0.747482	0.0411864	3.74042e-31	1.01705e-26
rs12815112	chr12	113850381	G	A	cg25246894	chr12	113842581	-1.78337	0.0982762	3.77284e-31	1.02574e-26
rs6715112	chr2	236670936	G	A	cg04097388	chr2	236671717	-1.5034	0.0828501	3.77896e-31	1.02738e-26
rs61817876	chr1	221818119	A	G	cg19932420	chr1	221786038	-1.51707	0.0836722	3.99838e-31	1.08575e-26
rs4065985	chr17	38101932	G	C	cg26162295	chr17	38119207	0.804731	0.0444134	4.18287e-31	1.13524e-26
rs61791556	chr4	24480199	G	A	cg15782468	chr4	24472577	0.90224	0.0497975	4.19761e-31	1.13922e-26
rs925738	chr2	240241255	T	C	cg20434511	chr2	240240975	0.994828	0.0549183	4.25315e-31	1.1539e-26
rs7327375	chr13	33479451	T	A	cg08247321	chr13	33479697	0.848766	0.0468625	4.29939e-31	1.16628e-26
rs7118953	chr11	17616881	T	C	cg22248648	chr11	17626394	-0.730156	0.0403155	4.31213e-31	1.16964e-26
rs2550272	chr3	195486633	A	C	cg07341007	chr3	195489909	-1.53661	0.0848498	4.33235e-31	1.17494e-26
rs28689126	chr17	77704220	C	G	cg22224040	chr17	77706870	0.908877	0.0501877	4.33652e-31	1.17598e-26
rs4838605	chr10	49699957	T	C	cg21740943	chr10	49701750	-0.524959	0.0289914	4.37196e-31	1.18549e-26
rs10760365	chr9	127230891	A	G	cg09039879	chr9	127230734	0.378188	0.0208868	4.38613e-31	1.1891e-26
rs6442513	chr3	15345057	A	G	cg27104695	chr3	15345841	-1.34226	0.0741619	4.51084e-31	1.2222e-26
rs2296499	chr13	79198249	G	T	cg07937631	chr13	79184529	-1.05146	0.0581273	4.68753e-31	1.26908e-26
rs827293	chr10	72703316	A	G	cg13398715	chr10	72692264	-1.22973	0.0679841	4.69496e-31	1.27107e-26
rs61972030	chr13	114930040	G	A	cg23340505	chr13	114927933	0.948333	0.0524316	4.72045e-31	1.27647e-26
rs6667255	chr1	3711689	C	T	cg22529645	chr1	3704559	0.883476	0.0488597	4.8136e-31	1.30127e-26
rs7728334	chr5	115790315	G	A	cg17679604	chr5	115790387	-0.589743	0.0326218	4.88131e-31	1.31876e-26
rs2758616	chr1	156160358	C	T	cg25208724	chr1	156163844	1.24337	0.0687925	4.95665e-31	1.33874e-26
rs7109030	chr11	10842010	C	G	cg13752895	chr11	10831750	1.0493	0.0580824	5.11529e-31	1.38054e-26
rs299990	chr16	86752158	C	G	cg01043153	chr16	86752101	-0.830227	0.0459592	5.14171e-31	1.38764e-26
rs72744218	chr9	79888015	G	A	cg26251415	chr9	80003456	-1.25526	0.0695038	5.22258e-31	1.40899e-26
rs10759658	chr9	100161524	G	A	cg22925256	chr9	100161644	0.437516	0.024248	5.56744e-31	1.49988e-26
rs2134490	chr8	925989	T	A	cg05682581	chr8	929958	1.70924	0.0947483	5.64469e-31	1.52039e-26
rs9526975	chr13	53255804	T	C	cg00495681	chr13	53174319	1.04316	0.0578292	5.66806e-31	1.52641e-26
rs9811568	chr3	133614517	A	C	cg14542665	chr3	133601140	0.542188	0.0300589	5.69256e-31	1.53259e-26
rs2456561	chr11	93677515	C	T	cg18213661	chr11	93681423	-3.23659	0.179483	5.79527e-31	1.55894e-26
rs2102340	chr10	70974057	C	G	cg14403146	chr10	70974027	-1.07283	0.0594988	5.83329e-31	1.56914e-26
rs12360825	chr11	111528786	A	T	cg07896967	chr11	111502580	0.824961	0.045776	6.04436e-31	1.62498e-26
rs7076883	chr10	76950509	A	G	cg04944931	chr10	76996462	-2.57252	0.14277	6.11385e-31	1.64337e-26
rs16912590	chr9	100835163	G	A	cg08271803	chr9	100836885	-0.899333	0.0499376	6.33801e-31	1.70305e-26
rs4709109	chr6	166667861	G	T	cg07673172	chr6	166650391	0.541787	0.0300913	6.44292e-31	1.73004e-26
rs2032217	chr18	63426979	A	G	cg01876490	chr18	63434119	-0.857863	0.0476637	6.60504e-31	1.77091e-26
rs4750779	chr10	131669792	T	C	cg02584267	chr10	131682251	1.5964	0.0887014	6.62548e-31	1.77635e-26
rs3771800	chr2	75187869	C	T	cg23692114	chr2	75154873	0.641368	0.0356394	6.65947e-31	1.78522e-26
rs604306	chr11	110026672	G	A	cg14982733	chr11	110019705	-1.77985	0.0989035	6.66618e-31	1.78698e-26
rs12787511	chr11	67401635	C	G	cg14942906	chr11	67384040	-0.724616	0.0402664	6.67297e-31	1.7887e-26
rs57199846	chr4	153353956	T	A	cg04843115	chr4	153380722	-0.929963	0.051701	6.88393e-31	1.84397e-26
rs916964	chr7	26146063	G	C	cg14057750	chr7	26143257	-1.65702	0.0921229	6.89204e-31	1.84534e-26
rs7249250	chr19	12569854	C	A	cg19719312	chr19	12605925	1.40132	0.0779191	6.96447e-31	1.85876e-26
rs7155657	chr14	77571077	T	C	cg01637125	chr14	77587383	0.832863	0.0463135	6.99343e-31	1.86619e-26
rs118129127	chr20	61303264	T	C	cg05327789	chr20	61303264	-2.37428	0.132039	7.0355e-31	1.87734e-26
rs4530811	chr5	108806354	A	G	cg09023351	chr5	108791617	0.676919	0.0376469	7.05718e-31	1.88295e-26
rs6105835	chr20	17879866	C	T	cg26590823	chr20	17884806	-1.06683	0.0593355	7.08686e-31	1.89083e-26
rs8133793	chr21	33238801	A	G	cg15636421	chr21	33242495	-0.784081	0.0436311	7.33196e-31	1.95568e-26
rs112752952	chr8	143858846	T	G	cg17888033	chr8	143858414	0.581117	0.032337	7.33329e-31	1.95592e-26
rs11146038	chr10	134734705	C	T	cg24536568	chr10	134746366	-1.20446	0.0670318	7.39539e-31	1.97221e-26
rs56355243	chr17	79375687	T	C	cg15462411	chr17	79361621	1.15309	0.0641811	7.45555e-31	1.9872e-26
rs37772	chr16	3512843	G	A	cg22508957	chr16	3507546	1.08931	0.0606424	7.55404e-31	2.01334e-26
rs11767274	chr7	130115110	A	G	cg16990368	chr7	130116756	-0.883179	0.0491748	7.63547e-31	2.03476e-26
rs28542020	chr16	49660588	C	T	cg03811558	chr16	49674772	0.667401	0.0371702	7.7734e-31	2.0681e-26
rs111612199	chr5	6799376	T	C	cg17358054	chr5	6830630	-1.74354	0.0971365	7.94761e-31	2.11379e-26
rs56286460	chr5	158205565	A	G	cg05960822	chr5	158217575	-1.31265	0.0731692	8.2405e-31	2.19066e-26
rs12597195	chr16	769026	C	G	cg27144592	chr16	783916	0.571208	0.0318422	8.278e-31	2.19903e-26
rs893902	chr15	67014742	T	C	cg11193064	chr15	67008444	1.53605	0.0856402	8.35932e-31	2.22029e-26
rs2259292	chr3	195501149	C	T	cg05021355	chr3	195502116	0.67746	0.0377796	8.49284e-31	2.25544e-26
rs1953326	chr1	43978137	T	A	cg02839334	chr1	43975323	-0.737116	0.0411086	8.52502e-31	2.26386e-26
rs11146591	chr10	134726864	G	A	cg12319143	chr10	134726771	-2.16625	0.120813	8.53716e-31	2.26699e-26
rs7216522	chr17	43108705	G	A	cg19407385	chr17	43099144	0.637921	0.0355791	8.56578e-31	2.27334e-26
rs35866886	chr5	3556681	G	A	cg05007442	chr5	3594275	2.08631	0.116367	8.59726e-31	2.27934e-26
rs11954224	chr5	31028731	A	G	cg21272994	chr5	31030327	-0.330179	0.0184177	8.64389e-31	2.29155e-26
rs1800976	chr9	107690709	G	C	cg14019050	chr9	107690770	-0.753145	0.0420173	8.73101e-31	2.31453e-26
rs10202833	chr2	1770592	C	A	cg15806569	chr2	1771408	1.24746	0.0696005	8.78201e-31	2.32764e-26
rs8018758	chr14	71628063	G	A	cg15910301	chr14	71632612	0.813683	0.0454091	8.92235e-31	2.36294e-26
rs463251	chr20	15137187	C	T	cg07104639	chr20	15125595	0.758973	0.0423569	8.93633e-31	2.36544e-26
rs13178420	chr5	178685790	A	G	cg08999896	chr5	178685787	0.351958	0.0196477	9.10835e-31	2.41008e-26
rs479844	chr11	65551957	A	G	cg10518572	chr11	65560635	0.912085	0.0509401	9.40553e-31	2.4876e-26
rs554118	chr9	135271536	C	T	cg25458862	chr9	135283049	-0.676774	0.0377984	9.41268e-31	2.4892e-26
rs12888763	chr14	24549025	C	G	cg22775413	chr14	24563097	-0.655492	0.036611	9.43453e-31	2.49488e-26
rs4650744	chr1	175206253	C	G	cg24973872	chr1	175221761	-0.665556	0.037174	9.44981e-31	2.49878e-26
rs2776871	chr6	37481759	A	G	cg08126542	chr6	37504118	0.771371	0.0430855	9.47011e-31	2.50346e-26
rs542736	chr12	299715	G	A	cg19778375	chr12	297831	-1.13307	0.0632944	9.53288e-31	2.51991e-26
rs284188	chr1	92234421	A	T	cg04425604	chr1	92232791	-1.61804	0.0904113	9.72003e-31	2.56828e-26
rs257355	chr5	171060858	T	G	cg10881242	chr5	171057282	-1.43251	0.0800477	9.74361e-31	2.57441e-26
rs1548596	chr7	2412566	C	G	cg06958216	chr7	2393524	0.932518	0.0521306	1.00303e-30	2.64768e-26
rs1468906	chr3	186648117	G	A	cg15928398	chr3	186647950	0.638197	0.0356772	1.00309e-30	2.64773e-26
rs1561140	chr16	56864398	C	T	cg04945457	chr16	56894587	-1.33512	0.074638	1.00352e-30	2.64877e-26
rs1045774	chr9	127032607	G	A	cg13512951	chr9	127029180	0.407669	0.0228055	1.05067e-30	2.77014e-26
rs2532239	chr17	44266227	C	T	cg18815117	chr17	43698604	-0.620411	0.0347189	1.07644e-30	2.831e-26
rs12714150	chr2	85932089	C	T	cg19929449	chr2	85932339	0.426	0.023847	1.09981e-30	2.88976e-26
rs6494223	chr15	32396457	T	C	cg03222361	chr15	32396955	-0.762964	0.0427117	1.10309e-30	2.89823e-26
rs9534513	chr13	47474138	G	A	cg23881368	chr13	47472343	-1.16702	0.0653578	1.13392e-30	2.97728e-26
rs7615623	chr3	193293157	C	T	cg24619618	chr3	193185615	-0.755458	0.0423087	1.13395e-30	2.97728e-26
rs10797342	chr1	2797856	C	T	cg14790876	chr1	2798280	0.312548	0.0175073	1.14869e-30	3.01477e-26
rs1034727	chr22	19097700	T	C	cg02482240	chr22	19103209	-0.613245	0.0343713	1.19633e-30	3.13495e-26
rs35591329	chr2	48989299	C	T	cg11044033	chr2	48995888	0.760922	0.0426539	1.20695e-30	3.16259e-26
rs10933698	chr3	194868369	C	T	cg24392197	chr3	194868438	0.691693	0.0387768	1.21464e-30	3.18195e-26
rs12654812	chr5	176794191	A	G	cg16006841	chr5	176797999	1.97654	0.110888	1.27706e-30	3.3414e-26
rs9850669	chr3	94245163	T	C	cg16274205	chr3	94243571	1.17234	0.0657747	1.28242e-30	3.35471e-26
rs1971787	chr19	42267632	C	T	cg22808163	chr19	42219575	-0.333013	0.0186867	1.29574e-30	3.38869e-26
rs9366573	chr6	24628472	G	A	cg18433519	chr6	24646494	-1.61765	0.0908037	1.32598e-30	3.46359e-26
rs59126004	chr9	137674341	C	T	cg14227731	chr9	137673708	-1.65144	0.0927014	1.32683e-30	3.46553e-26
rs9892466	chr17	3969527	A	T	cg05266047	chr17	3984165	-0.356015	0.0199856	1.33176e-30	3.47829e-26
rs14879	chr8	10286273	G	A	cg12940923	chr8	10282607	0.475849	0.0267143	1.33742e-30	3.49292e-26
rs10842801	chr12	26989021	C	T	cg13288038	chr12	26999179	0.888882	0.0499074	1.34705e-30	3.5172e-26
rs10415765	chr19	18448105	C	T	cg01303814	chr19	18450967	0.626183	0.0351658	1.36786e-30	3.57127e-26
rs75982512	chr10	91226316	A	G	cg15090979	chr10	91226315	-2.04848	0.115047	1.37297e-30	3.58445e-26
rs2237444	chr7	50700153	C	T	cg07235057	chr7	50700296	-0.615402	0.0345703	1.39506e-30	3.63948e-26
rs519044	chr1	66756717	C	T	cg05694621	chr1	66767231	0.580284	0.032603	1.41081e-30	3.67082e-26
rs493177	chr15	43543258	C	A	cg07395884	chr15	43545689	0.920256	0.0517094	1.42059e-30	3.69414e-26
rs1394121	chr16	22948579	C	T	cg19203173	chr16	22948585	0.883316	0.0496404	1.43352e-30	3.72769e-26
rs1934659	chr9	4133945	C	T	cg08551019	chr9	4147699	1.216	0.0683427	1.44275e-30	3.75155e-26
rs783622	chr1	42366988	A	G	cg05570491	chr1	42384437	-0.527445	0.0296468	1.45189e-30	3.77504e-26
rs6458314	chr6	42922215	C	A	cg23093754	chr6	42928079	0.42767	0.0240432	1.47098e-30	3.82336e-26
rs77940339	chr17	41394075	T	C	cg23758822	chr17	41437982	2.58446	0.145334	1.49753e-30	3.89087e-26
rs59226697	chr22	25870037	G	C	cg18893694	chr22	25889119	-1.6484	0.0926976	1.49953e-30	3.89599e-26
rs11869582	chr17	18136581	A	G	cg05306860	chr17	18150799	1.01189	0.0569099	1.51058e-30	3.92455e-26
rs1274637	chr14	68666429	G	C	cg23435661	chr14	68699723	0.798046	0.0448944	1.53685e-30	3.98905e-26
rs968567	chr11	61595564	T	C	cg21409469	chr11	61594769	-0.813243	0.0457583	1.55732e-30	4.04197e-26
rs9534513	chr13	47474138	G	A	cg07075299	chr13	47472360	-1.13478	0.0638573	1.56957e-30	4.07327e-26
rs7532651	chr1	37473463	A	G	cg13052954	chr1	37467416	0.527488	0.0296836	1.57042e-30	4.07533e-26
rs6434098	chr2	153415376	T	G	cg23482132	chr2	153415027	-1.21008	0.0681009	1.57916e-30	4.09723e-26
rs9916323	chr17	71229724	T	C	cg24346909	chr17	71227549	1.11269	0.0626284	1.59352e-30	4.13313e-26
rs180685697	chr2	67532511	A	G	cg03332173	chr2	67569831	-2.07745	0.116948	1.61018e-30	4.17612e-26
rs2294149	chr16	3156592	A	G	cg02017950	chr16	3162480	-0.503636	0.0283519	1.61087e-30	4.17774e-26
rs6591721	chr11	55679983	C	T	cg20736913	chr11	55857374	-1.10622	0.062281	1.6232e-30	4.20435e-26
rs11155242	chr6	142691549	C	A	cg21182457	chr6	142623720	0.848951	0.047814	1.66355e-30	4.30695e-26
rs75868535	chr9	114317634	T	C	cg14242557	chr9	114288341	-1.62232	0.0913787	1.67334e-30	4.33131e-26
rs11669734	chr19	35794775	T	C	cg10931539	chr19	35810108	-0.559072	0.0314922	1.67994e-30	4.34833e-26
rs6696247	chr1	115345299	T	C	cg11482926	chr1	115260643	-2.26851	0.127802	1.69664e-30	4.38201e-26
rs7271924	chr20	15122070	C	T	cg17823343	chr20	14883307	-0.722261	0.0406931	1.70418e-30	4.3959e-26
rs10917513	chr1	20006887	C	T	cg03669374	chr1	19990845	0.955446	0.0538318	1.70583e-30	4.40004e-26
rs4905876	chr14	100111125	G	A	cg12388046	chr14	100109967	-0.92406	0.0520788	1.74022e-30	4.48545e-26
rs10415893	chr19	17512412	A	G	cg18174005	chr19	17517762	2.03983	0.114963	1.74064e-30	4.48627e-26
rs4679369	chr3	124912666	T	G	cg13854555	chr3	124909083	-1.86296	0.104999	1.74576e-30	4.49904e-26
rs6580942	chr12	53662624	C	A	cg10022447	chr12	53681588	-0.505873	0.0285145	1.75736e-30	4.52644e-26
rs11078659	chr17	6903944	A	G	cg12262378	chr17	6899522	0.942865	0.0531627	1.79452e-30	4.62144e-26
rs3771800	chr2	75187869	C	T	cg26385828	chr2	75166121	0.836046	0.0471413	1.79847e-30	4.63031e-26
rs6485806	chr11	48102806	C	T	cg03808749	chr11	48102652	-0.559381	0.0315418	1.80051e-30	4.63477e-26
rs67280035	chr19	1927017	G	C	cg08490304	chr19	1929260	-0.576788	0.0325316	1.83188e-30	4.71436e-26
rs906799	chr15	64172501	C	A	cg08538471	chr15	64170329	0.52981	0.0298914	1.87134e-30	4.81379e-26
rs6667862	chr1	15814186	C	T	cg18379824	chr1	15850970	-1.28765	0.0726592	1.89041e-30	4.86157e-26
rs9534513	chr13	47474138	G	A	cg24118521	chr13	47472330	-1.56385	0.0882567	1.90833e-30	4.90746e-26
rs10461253	chr4	152060204	T	A	cg14096311	chr4	152117184	2.18978	0.123611	1.9389e-30	4.97758e-26
rs7693278	chr4	151809625	G	A	cg14096311	chr4	152117184	2.18978	0.123611	1.9389e-30	4.97758e-26
rs75005419	chr7	102775261	G	A	cg22151059	chr7	102734641	-0.761963	0.0430447	2.04174e-30	5.21368e-26
rs59272528	chr13	50461838	A	G	cg20293942	chr13	50701256	1.86381	0.10529	2.04201e-30	5.21368e-26
rs28710291	chr11	805302	G	A	cg17628894	chr11	804452	0.537551	0.0303702	2.05555e-30	5.24628e-26
rs57323848	chr1	167507471	A	G	cg24693760	chr1	167509918	1.01474	0.0573509	2.10715e-30	5.37445e-26
rs6512180	chr19	17399153	C	T	cg04248312	chr19	17393744	0.916296	0.0517912	2.11777e-30	5.40072e-26
rs4683148	chr3	45956060	T	C	cg08033130	chr3	45983597	0.66807	0.0377619	2.12147e-30	5.40915e-26
rs57684920	chr20	61662639	A	G	cg03213289	chr20	61660250	-1.28458	0.0726164	2.1354e-30	5.442e-26
rs2913111	chr10	126722494	A	G	cg03579205	chr10	126726318	0.61421	0.0347233	2.14565e-30	5.46484e-26
rs11883440	chr2	43123189	T	C	cg06709658	chr2	43106124	0.671913	0.0379876	2.15383e-30	5.48238e-26
rs12539860	chr7	151135503	T	C	cg17362899	chr7	151138295	-0.633764	0.0358453	2.21393e-30	5.63314e-26
rs7941547	chr11	611503	A	G	cg22199238	chr11	613857	0.727795	0.0411692	2.23413e-30	5.67613e-26
rs739248	chr22	50025205	T	C	cg07837763	chr22	49875144	0.83714	0.0473618	2.25764e-30	5.73468e-26
rs10898723	chr11	87226744	C	T	cg16836250	chr11	87224821	-1.04781	0.059306	2.32401e-30	5.89663e-26
rs1838066	chr10	54529325	G	A	cg17334937	chr10	54538305	-1.3078	0.074081	2.45359e-30	6.21428e-26
rs6992333	chr8	144993377	G	A	cg07531549	chr8	145011406	0.695963	0.0394236	2.45532e-30	6.21817e-26
rs716803	chr11	10247283	C	A	cg21560722	chr11	10293815	2.16789	0.122817	2.47544e-30	6.26307e-26
rs28578718	chr11	65748400	A	C	cg17985854	chr11	65770987	0.365675	0.0207179	2.48642e-30	6.28589e-26
rs6875926	chr5	34012492	T	C	cg20381404	chr5	34008215	-2.6562	0.150501	2.49677e-30	6.31032e-26
rs10404874	chr19	7190149	G	A	cg10004681	chr19	7189367	0.478647	0.0271212	2.50295e-30	6.32559e-26
rs76462422	chr15	76908361	C	T	cg02168837	chr15	77807079	-3.12047	0.176828	2.51791e-30	6.36186e-26
rs7296418	chr12	123457619	C	T	cg04180275	chr12	123464172	0.342246	0.0193968	2.54172e-30	6.41951e-26
rs6458314	chr6	42922215	C	A	cg24815792	chr6	42927959	0.942402	0.0534135	2.55075e-30	6.44171e-26
rs11016987	chr10	131668978	G	A	cg02705068	chr10	131674592	0.462145	0.0262026	2.61128e-30	6.57452e-26
rs61771381	chr1	16514898	T	C	cg06647782	chr1	16539671	-1.07359	0.0608708	2.61413e-30	6.5812e-26
rs4802086	chr19	41230146	G	A	cg01481182	chr19	41245074	-0.579285	0.032852	2.65419e-30	6.67981e-26
rs8035890	chr15	68437102	C	A	cg20716080	chr15	68522777	0.409252	0.0232097	2.65767e-30	6.68783e-26
rs10818651	chr9	124974419	A	G	cg21469772	chr9	124989294	-1.42841	0.0810145	2.67095e-30	6.71627e-26
rs12051828	chr17	80128937	G	C	cg26837952	chr17	80079810	0.530932	0.0301233	2.73494e-30	6.87284e-26
rs12050863	chr15	22922152	T	C	cg27406983	chr15	22923823	0.814316	0.046206	2.75307e-30	6.91777e-26
rs67078277	chr2	213878016	C	T	cg15488457	chr2	213870487	0.943748	0.0535638	2.80066e-30	7.0333e-26
rs6673138	chr1	207519137	A	G	cg20516015	chr1	207483391	-1.05634	0.0599713	2.85597e-30	7.16758e-26
rs10769931	chr11	8636105	T	C	cg24464516	chr11	8644587	2.15367	0.122277	2.86622e-30	7.19263e-26
rs1038914	chr12	58011066	G	A	cg12615879	chr12	58013172	0.464602	0.0263785	2.8682e-30	7.19747e-26
rs497261	chr11	68192244	C	T	cg08273091	chr11	68202853	1.04274	0.0592093	2.88857e-30	7.24657e-26
rs3924532	chr9	92026881	C	T	cg03328727	chr9	92034102	1.4999	0.0851696	2.89217e-30	7.25546e-26
rs9366920	chr6	36849430	A	G	cg16446577	chr6	36853324	0.449382	0.0255282	2.97487e-30	7.44888e-26
rs66855313	chr3	129143662	A	G	cg22384700	chr3	129147722	-0.85776	0.0487303	2.98875e-30	7.47096e-26
rs274721	chr5	6719164	T	C	cg10857441	chr5	6722123	-1.19102	0.0676803	3.04011e-30	7.59597e-26
rs1534430	chr2	12644736	T	C	cg05866504	chr2	12644930	0.699096	0.039747	3.14818e-30	7.86425e-26
rs10786783	chr10	105882765	G	A	cg21794496	chr10	105899154	-1.03106	0.0586272	3.17256e-30	7.91206e-26
rs12503547	chr4	186189228	C	T	cg27420074	chr4	186172928	-1.0892	0.061942	3.20176e-30	7.9843e-26
rs1542952	chr18	75591083	C	G	cg02832905	chr18	75591983	0.494566	0.028128	3.22091e-30	8.0316e-26
rs1529840	chr7	157643603	C	A	cg22216157	chr7	157643037	-1.08936	0.0619631	3.24521e-30	8.09168e-26
rs9470651	chr6	37610227	T	C	cg00438290	chr6	37551294	0.593059	0.033735	3.25567e-30	8.11591e-26
rs2802372	chr10	81047575	C	A	cg13574913	chr10	81045166	-0.552987	0.0314667	3.33383e-30	8.31012e-26
rs4746040	chr10	72253926	A	G	cg01464515	chr10	72254323	0.70068	0.0398811	3.39212e-30	8.45387e-26
rs10777704	chr12	95950130	T	G	cg27100916	chr12	95945277	0.986757	0.0561677	3.40699e-30	8.48766e-26
rs59197413	chr18	10597025	T	C	cg07277756	chr18	10589357	0.565315	0.0321829	3.43857e-30	8.56507e-26
rs875810	chr7	48462844	T	C	cg00380250	chr7	48465916	-0.711487	0.0405101	3.47131e-30	8.62872e-26
rs10760365	chr9	127230891	A	G	cg08256357	chr9	127230927	0.427133	0.0243205	3.47894e-30	8.64737e-26
rs16853697	chr2	216156435	T	C	cg22638279	chr2	216158704	-0.745968	0.042491	3.56974e-30	8.8703e-26
rs2869492	chr16	12071341	C	T	cg03623401	chr16	12043656	1.04142	0.0593233	3.5832e-30	8.90212e-26
rs12796574	chr11	668970	T	C	cg09375756	chr11	692963	-1.01589	0.0578939	3.68674e-30	9.15399e-26
rs6084620	chr20	4081973	G	T	cg16584355	chr20	4083087	0.717001	0.0408623	3.69745e-30	9.1774e-26
rs55901738	chr5	179741374	A	C	cg02891314	chr5	179741120	-2.2312	0.127158	3.69775e-30	9.17797e-26
rs6970516	chr7	155152583	T	C	cg11937033	chr7	155150681	-1.24864	0.0711879	3.79363e-30	9.41217e-26
rs3767708	chr1	36610722	C	A	cg21655440	chr1	36607891	-0.730428	0.0416438	3.79636e-30	9.41792e-26
rs33952031	chr8	107464831	G	A	cg10066109	chr8	107447147	1.19238	0.0679814	3.79804e-30	9.42173e-26
rs1771479	chr1	228412953	T	C	cg26303165	chr1	228401758	-0.84922	0.0484201	3.81568e-30	9.46359e-26
rs10794342	chr11	924904	C	T	cg02668949	chr11	926768	-0.658451	0.0375476	3.84744e-30	9.52303e-26
rs4337480	chr2	122656947	C	A	cg20019086	chr2	122618288	0.915035	0.0521818	3.86055e-30	9.54923e-26
rs922864	chr3	156780866	G	C	cg15697575	chr3	156784781	-0.38814	0.0221361	3.88055e-30	9.59816e-26
rs6719538	chr2	25149531	A	G	cg20442994	chr2	25143872	-0.981626	0.0559928	3.92427e-30	9.70528e-26
rs1520241	chr16	65000303	G	A	cg16500501	chr16	65093379	-1.79608	0.10245	3.92515e-30	9.70528e-26
rs117506586	chr7	156931674	T	C	cg13862330	chr7	156935061	-1.74821	0.0997275	3.946e-30	9.74548e-26
rs2001651	chr17	21179461	C	A	cg13229782	chr17	21179777	-0.418979	0.0239041	3.98238e-30	9.82978e-26
rs6915556	chr6	91985597	G	A	cg09146113	chr6	91986082	-0.664171	0.0379001	4.03162e-30	9.93994e-26
rs4757862	chr11	19952664	G	T	cg01282852	chr11	19953170	-0.647893	0.0369716	4.03424e-30	9.94568e-26
rs299336	chr13	44290228	C	T	cg16458822	chr13	44261002	-2.1466	0.122529	4.11236e-30	1.01309e-25
rs190098233	chr15	31621633	T	C	cg07814318	chr15	31624584	-0.74159	0.0423379	4.16205e-30	1.02474e-25
rs12126368	chr1	222175135	T	G	cg16552533	chr1	222183226	-1.40997	0.0804998	4.17436e-30	1.02751e-25
rs6676789	chr1	52316785	T	C	cg20858200	chr1	52316767	0.465551	0.0265867	4.24756e-30	1.04469e-25
rs312466	chr17	6899221	A	G	cg03404566	chr17	6899310	-0.610697	0.0348766	4.25591e-30	1.04634e-25
rs968567	chr11	61595564	T	C	cg21709803	chr11	61594965	-0.790294	0.0451631	4.44894e-30	1.09323e-25
rs10248875	chr7	152220077	T	C	cg01650464	chr7	152218889	2.36896	0.135408	4.51217e-30	1.10861e-25
rs199735290	chr17	41445459	C	G	cg05368731	chr17	41323189	0.911574	0.0521102	4.54355e-30	1.11327e-25
rs1613650	chr12	32277813	C	T	cg05979511	chr12	32277197	-1.22654	0.070129	4.60467e-30	1.12623e-25
rs11649849	chr17	48582276	A	G	cg03168497	chr17	48586147	1.83448	0.104941	4.76059e-30	1.16345e-25
rs7937314	chr11	63633618	G	C	cg12527260	chr11	63683744	-0.417465	0.0238825	4.78074e-30	1.16808e-25
rs3013300	chr9	139431057	T	C	cg12076931	chr9	139427171	0.573572	0.0328276	4.9254e-30	1.20303e-25
rs11153771	chr6	119032179	T	G	cg23632513	chr6	119032113	-0.795351	0.0455325	5.01124e-30	1.21899e-25
rs5750820	chr22	39825322	T	G	cg05872129	chr22	39784769	2.71395	0.155374	5.023e-30	1.21899e-25
rs7296418	chr12	123457619	C	T	cg16697799	chr12	123464655	0.502203	0.0287591	5.11572e-30	1.23093e-25
rs4602817	chr7	101263922	G	T	cg06206357	chr7	101274027	0.56884	0.032578	5.14631e-30	1.23789e-25
rs739248	chr22	50025205	T	C	cg08880347	chr22	49860548	0.957613	0.0548441	5.15076e-30	1.23881e-25
rs55731996	chr11	55753980	C	G	cg02244970	chr11	55135222	-1.75421	0.10052	5.3371e-30	1.25443e-25
rs61887942	chr11	55923033	G	A	cg02244970	chr11	55135222	-1.75421	0.10052	5.3371e-30	1.25443e-25
rs950965	chr2	66668309	A	G	cg08238215	chr2	66673985	0.489592	0.0280643	5.46218e-30	1.28157e-25
rs5765261	chr22	45746132	G	C	cg01808030	chr22	45809952	1.93242	0.110803	5.5724e-30	1.30677e-25
rs883207	chr3	125733081	T	G	cg02447542	chr3	125710226	1.44588	0.0829142	5.61368e-30	1.31384e-25
rs2921723	chr8	117949584	T	C	cg22200611	chr8	117950296	-0.284409	0.0163129	5.69392e-30	1.328e-25
rs2878346	chr11	54807391	T	C	cg02244970	chr11	55135222	-1.72529	0.0989625	5.71173e-30	1.328e-25
rs1562422	chr6	25044577	T	C	cg19882886	chr6	25043046	1.23302	0.0707295	5.7331e-30	1.33214e-25
rs2281780	chr13	43597995	T	G	cg14729962	chr13	43597565	0.679675	0.038993	5.78166e-30	1.34313e-25
rs1132899	chr19	45448036	T	C	cg05134567	chr19	45449165	-0.56403	0.0323655	5.86675e-30	1.36248e-25
rs9399932	chr6	106157092	T	C	cg14805186	chr6	106174927	-0.566589	0.0325145	5.89247e-30	1.36775e-25
rs1814418	chr2	109116868	C	T	cg01745370	chr2	109065127	0.646122	0.0370842	5.9535e-30	1.38083e-25
rs7254659	chr19	44350689	C	T	cg24635402	chr19	44352649	-1.54217	0.0885277	6.0189e-30	1.3953e-25
rs968567	chr11	61595564	T	C	cg00603274	chr11	61596626	-0.828485	0.0475659	6.0803e-30	1.40872e-25
rs11078659	chr17	6903944	A	G	cg02493798	chr17	6899577	0.913699	0.0524616	6.1061e-30	1.41465e-25
rs3827266	chr21	46975848	T	C	cg25211403	chr21	46975897	0.954144	0.054785	6.11498e-30	1.41668e-25
rs2794345	chr1	3476279	T	A	cg14421582	chr1	3481668	0.308853	0.0177354	6.1547e-30	1.42537e-25
rs2070946	chr21	46341197	C	T	cg04321224	chr21	46341380	1.0275	0.0590147	6.24162e-30	1.44498e-25
rs2347789	chr22	29402314	A	G	cg14565417	chr22	29412439	-1.47716	0.0848504	6.28689e-30	1.45524e-25
rs34442194	chr10	130278361	C	A	cg02533724	chr10	130279912	-4.07331	0.234003	6.33128e-30	1.46532e-25
rs35141982	chr2	140015263	G	A	cg07336099	chr2	140029691	1.04529	0.0600615	6.41843e-30	1.48508e-25
rs112159221	chr6	43445678	A	G	cg02327497	chr6	43511168	-0.939786	0.0540044	6.45714e-30	1.49248e-25
rs72901762	chr17	76244926	G	A	cg25512537	chr17	76250053	0.966978	0.05557	6.48098e-30	1.49784e-25
rs1125434	chr13	31427259	A	G	cg26907532	chr13	31426041	-0.686113	0.0394294	6.48128e-30	1.49789e-25
rs1058400	chr17	5288794	C	G	cg26402811	chr17	5291644	-1.8901	0.108623	6.49524e-30	1.50104e-25
rs11775066	chr8	30457006	A	G	cg11678960	chr8	30503094	1.06791	0.0613793	6.54444e-30	1.51174e-25
rs11211576	chr1	48091748	G	A	cg17906322	chr1	48090560	0.506341	0.0291044	6.57476e-30	1.51869e-25
rs11881675	chr19	2543422	T	C	cg08134671	chr19	2542837	-0.668899	0.0384574	6.68091e-30	1.54289e-25
rs764888	chr17	48900875	C	T	cg20451208	chr17	48906459	-0.870646	0.0500763	6.85891e-30	1.58271e-25
rs13060556	chr3	169317870	A	G	cg14572252	chr3	169309425	-0.560606	0.032249	6.93262e-30	1.5995e-25
rs10972195	chr9	34683607	A	C	cg03052183	chr9	34664762	0.599351	0.0344915	7.11872e-30	1.64185e-25
rs9368924	chr6	36353934	A	G	cg15320541	chr6	36354232	-0.416515	0.0239735	7.19603e-30	1.65934e-25
rs10445830	chr2	232263973	T	C	cg05475416	chr2	232256981	-0.907406	0.0522392	7.30208e-30	1.68328e-25
rs3783329	chr14	100554926	G	A	cg18233599	chr14	100542111	-0.602765	0.0347165	7.52285e-30	1.73317e-25
rs6985603	chr8	145086428	C	G	cg27263049	chr8	145086300	0.592572	0.0341306	7.53977e-30	1.73704e-25
rs1286171	chr11	59831458	G	A	cg18774435	chr11	59838540	-0.693548	0.0399683	7.82165e-30	1.79987e-25
rs62135499	chr19	19294237	T	C	cg02784731	chr19	19285773	0.59906	0.0345277	7.89159e-30	1.81523e-25
rs11636934	chr15	74275170	G	A	cg02462661	chr15	74275622	0.752506	0.0433762	7.94522e-30	1.82738e-25
rs13261560	chr8	82902761	A	G	cg18784044	chr8	82954366	-2.35776	0.135994	8.29409e-30	1.90313e-25
rs1476593	chr19	15026125	A	G	cg02580948	chr19	15027830	0.861192	0.0496738	8.30427e-30	1.90528e-25
rs197436	chr1	112272563	A	G	cg19759478	chr1	112291876	-0.850183	0.0490441	8.36468e-30	1.918e-25
rs7853429	chr9	130955306	T	C	cg10071929	chr9	130955135	-1.49188	0.0860675	8.40346e-30	1.92676e-25
rs3849904	chr9	33434026	C	T	cg09956618	chr9	33434213	0.541842	0.0312681	8.56636e-30	1.96219e-25
rs7953912	chr12	991009	T	C	cg22937753	chr12	1022477	-0.391752	0.0226087	8.61392e-30	1.96899e-25
rs2239393	chr22	19950428	G	A	cg09914785	chr22	19950733	0.41925	0.0241975	8.65842e-30	1.97831e-25
rs12998178	chr2	114153980	T	A	cg25598710	chr2	114151353	-2.3091	0.133273	8.66106e-30	1.97831e-25
rs1219658	chr1	226408451	A	G	cg18354264	chr1	226411008	0.4837	0.0279176	8.66501e-30	1.97871e-25
rs3765154	chr2	60783572	T	C	cg14554157	chr2	60780027	-1.86052	0.10739	8.70081e-30	1.98635e-25
rs6739216	chr2	223551147	G	A	cg11306065	chr2	223551036	1.39283	0.0803965	8.71304e-30	1.98907e-25
rs179465	chr22	24106008	C	G	cg10756887	chr22	24105692	1.20153	0.0693552	8.71959e-30	1.99053e-25
rs12187015	chr5	113688021	G	T	cg02094681	chr5	113661575	1.49525	0.0863382	8.91801e-30	2.03487e-25
rs916712	chr7	95190521	A	G	cg17914838	chr7	95181501	-1.58149	0.0913262	8.97299e-30	2.04717e-25
rs12926089	chr16	1502857	T	C	cg07622957	chr16	1503662	-1.14493	0.0661169	8.98074e-30	2.04891e-25
rs61771042	chr1	36875986	C	T	cg08702692	chr1	36877863	0.610833	0.0352747	8.98886e-30	2.04994e-25
rs7574109	chr2	207088927	A	G	cg22444562	chr2	207090465	1.88511	0.108878	9.07792e-30	2.0699e-25
rs61861068	chr10	134784324	T	C	cg02006950	chr10	134791352	-2.47272	0.142852	9.23147e-30	2.10434e-25
rs56376510	chr6	161203138	A	T	cg02313081	chr6	161212963	-0.724095	0.0418366	9.2995e-30	2.11839e-25
rs301805	chr1	8481016	T	G	cg14004768	chr1	8484703	0.983084	0.0568121	9.42913e-30	2.14698e-25
rs11261020	chr1	18805564	C	T	cg17156862	chr1	18806982	0.659826	0.0381335	9.46887e-30	2.15379e-25
rs190249167	chr8	41504413	C	T	cg14537886	chr8	41511582	1.74035	0.100591	9.53815e-30	2.16886e-25
rs141117486	chr7	73148168	T	C	cg26010879	chr7	73157217	0.664708	0.0384219	9.5726e-30	2.17596e-25
rs301806	chr1	8482078	C	T	cg16484858	chr1	8484694	1.09406	0.0632421	9.59787e-30	2.18006e-25
rs883418	chr10	12820410	T	G	cg08635449	chr10	12824709	-0.715234	0.0413446	9.60585e-30	2.18173e-25
rs4480739	chr15	49346207	C	T	cg12131419	chr15	49353073	1.40681	0.0813477	9.8169e-30	2.2268e-25
rs11882334	chr19	29222000	T	C	cg12756686	chr19	29218302	1.50952	0.0872957	9.88127e-30	2.24121e-25
rs55750911	chr10	135144824	C	A	cg10427719	chr10	135148402	-1.11733	0.0646283	1.00179e-29	2.27095e-25
rs4241923	chr4	139842608	C	T	cg27339282	chr4	139840514	-1.05901	0.0612674	1.01543e-29	2.30065e-25
rs10739226	chr9	99453855	C	T	cg06894600	chr9	99449161	1.89392	0.109571	1.01605e-29	2.30185e-25
rs890685	chr10	80049593	G	A	cg26902781	chr10	80052523	-0.551284	0.0318956	1.01941e-29	2.30934e-25
rs8469	chr2	74687550	C	T	cg01484487	chr2	74726892	0.701908	0.040619	1.0342e-29	2.34208e-25
rs10149194	chr14	59308198	T	C	cg02291164	chr14	59296302	0.98704	0.0571283	1.04499e-29	2.36606e-25
rs12943457	chr17	77202647	T	C	cg01843823	chr17	77202567	-0.415071	0.0240242	1.04654e-29	2.3695e-25
rs730628	chr14	95996491	A	T	cg12096759	chr14	96002581	-0.493736	0.0285803	1.05391e-29	2.38421e-25
rs730233	chr2	218899633	C	G	cg23940612	chr2	218898788	0.527895	0.0305576	1.05405e-29	2.38447e-25
rs7192001	chr16	31522723	T	C	cg02989940	chr16	31539234	-0.910325	0.0526989	1.05939e-29	2.39536e-25
rs35969776	chr16	71693040	C	T	cg04254540	chr16	71951199	-1.21757	0.0704888	1.06261e-29	2.40229e-25
rs4743306	chr9	98534372	T	C	cg24007924	chr9	98534066	0.683107	0.0395576	1.08191e-29	2.43345e-25
rs1215649	chr1	90278842	C	T	cg06121193	chr1	90282411	-0.996249	0.057692	1.08298e-29	2.43572e-25
rs6980732	chr8	15935535	C	G	cg27216575	chr8	15935536	2.07139	0.119966	1.09117e-29	2.44878e-25
rs11781430	chr8	8651733	C	G	cg07513992	chr8	8646873	-0.963814	0.0558234	1.09558e-29	2.4586e-25
rs3734694	chr6	44118612	C	T	cg00507055	chr6	44119147	-1.53644	0.0890217	1.12252e-29	2.51718e-25
rs61876748	chr11	833262	T	G	cg23562381	chr11	835246	-0.817073	0.0473417	1.1229e-29	2.51794e-25
rs2384054	chr2	25156773	C	T	cg15423357	chr2	25149977	1.34722	0.0780607	1.12505e-29	2.52068e-25
rs8044982	chr16	58521090	C	T	cg02036364	chr16	58521443	-0.622805	0.0360901	1.13214e-29	2.53613e-25
rs17156122	chr7	102937760	G	A	cg06155229	chr7	102937535	-1.65892	0.0961347	1.13553e-29	2.54369e-25
rs3735334	chr7	149565489	T	C	cg27527018	chr7	149570040	-0.646346	0.037457	1.13768e-29	2.54839e-25
[truncated: 56,629 more rows]

## Sheet: Supplementary Table 3
Table S3
Cis-meQTLs (<1Mb) mapped genome-wide in peripheral CD19+ B cells from early arthritis patients.
SNP_Chr - SNP Chromosome; SNP_Pos - SNP Coordinates (hg19); CpG_Chr - CpG Chromosome; CpG_Pos - CpG Coordinates (hg19); FDR - False Discovery Rate (Benjamini-Hochberg); SE - Standard Error
SNP	SNP_Chr	SNP_Pos	Minor_allele	Major_allele	CpG	CpG_Chr	CpG_Pos	Beta	SE	Pval	FDR
rs13433937	chr3	195591056	T	C	cg08471588	chr3	195591056	-3.89112	0.0470675	5.45501e-96	7.7537e-87
rs118022661	chr8	144891768	T	C	cg26400491	chr8	144891915	-3.62528	0.0454921	2.26137e-94	1.60714e-85
rs1801368	chr7	1976457	T	C	cg03075889	chr7	1976457	-3.48095	0.0463281	8.75237e-92	1.84618e-83
rs13281660	chr8	145164617	G	T	cg10020385	chr8	145159706	-3.706	0.0495656	1.43692e-91	1.84618e-83
rs114763479	chr9	115978429	G	T	cg14451627	chr9	115987035	-3.66363	0.0493547	2.98736e-91	1.84618e-83
rs1169293	chr12	121426545	G	A	cg04020319	chr12	121445882	-3.78465	0.0529935	1.48211e-89	8.10253e-82
rs4243729	chr14	101066656	A	C	cg10829391	chr14	101069717	-3.29819	0.0476993	3.8703e-88	1.89697e-80
rs11869629	chr17	74677156	C	T	cg03810198	chr17	74679597	4.49652	0.0652519	5.45859e-88	2.13226e-80
rs17846719	chr11	17415143	C	A	cg06129092	chr11	17416124	-3.1673	0.0481701	6.1537e-86	1.32527e-78
rs72738759	chr5	37531471	T	G	cg06846895	chr5	37723683	-3.78113	0.0593384	1.44287e-84	1.26598e-77
rs72736773	chr5	37253303	T	C	cg06846895	chr5	37723683	-3.78041	0.0591352	1.04193e-84	1.26598e-77
rs17456596	chr8	80783998	G	A	cg06002687	chr8	80783997	3.81983	0.0606392	4.58091e-84	3.94622e-77
rs7663088	chr4	57523657	A	G	cg19978674	chr4	57523826	-2.3867	0.0384912	2.23362e-83	1.8786e-76
rs62229855	chr20	50134324	C	T	cg15116775	chr20	50127943	-4.08	0.0662139	4.19135e-83	3.2378e-76
rs58964344	chr19	39098370	A	G	cg11566894	chr19	39197984	-3.75598	0.0625428	5.51562e-82	3.82431e-75
rs17852561	chr12	122396395	T	C	cg24540763	chr12	122377170	2.8478	0.0482055	2.85571e-81	1.95148e-74
rs72663146	chr1	52295329	C	T	cg13976154	chr1	52387259	-3.39133	0.057544	3.63165e-81	2.12427e-74
rs8057777	chr16	48565643	C	T	cg01723420	chr16	48593613	-2.6416	0.0451341	7.26123e-81	2.41711e-74
rs73011589	chr3	155239526	T	C	cg08131310	chr3	155223538	-3.27255	0.0583534	5.16616e-79	1.64644e-72
rs118119884	chr8	27779093	A	G	cg11133658	chr8	27779092	-4.38829	0.0785392	7.48186e-79	2.35801e-72
rs7963684	chr12	64282943	T	C	cg17675715	chr12	64276754	-3.0779	0.0556748	2.15753e-78	6.59505e-72
rs2040847	chr17	6558011	A	G	cg21358336	chr17	6558440	2.95004	0.0533844	2.2492e-78	6.67431e-72
rs71575016	chr6	155411357	G	A	cg04109155	chr6	155421497	-3.79238	0.0694399	7.26594e-78	2.13383e-71
rs28359528	chr8	18077202	G	T	cg09152224	chr8	18078444	-3.55273	0.0657897	2.23311e-77	6.06907e-71
rs182917377	chr1	227749377	A	C	cg10111847	chr1	227749377	-3.01058	0.0558355	2.6007e-77	6.98791e-71
rs7958311	chr12	121605355	A	G	cg10122899	chr12	121605354	-3.72169	0.0691169	2.97353e-77	7.97462e-71
rs11700304	chr20	42574362	C	T	cg26365090	chr20	42574362	3.98773	0.0753493	1.65946e-76	4.38428e-70
rs77142886	chr17	80783863	C	T	cg10099574	chr17	80888247	-3.56492	0.068447	8.13555e-76	2.14144e-69
rs76376980	chr3	55207098	G	A	cg17491511	chr3	55195653	-3.22774	0.0622416	1.24923e-75	3.26405e-69
rs78537496	chr3	126164721	A	G	cg15591727	chr3	126165878	-3.29771	0.0644945	5.06507e-75	1.26528e-68
rs76472293	chr2	177895828	A	G	cg22140756	chr2	177895827	-2.84573	0.0556624	5.13204e-75	1.26863e-68
rs10406006	chr19	50121022	T	C	cg06378142	chr19	50119633	-3.77961	0.0745818	1.22624e-74	3.02073e-68
rs1916439	chr10	65627576	G	C	cg11173636	chr10	65632259	4.34862	0.0859552	1.45025e-74	3.56024e-68
rs114491475	chr2	57893740	T	C	cg19585707	chr2	57770405	-3.29065	0.0652961	2.12924e-74	5.20908e-68
rs73084491	chr4	7819644	G	A	cg06758191	chr4	7812988	-3.31547	0.0665492	6.64337e-74	1.5897e-67
rs2034801	chr11	11810570	T	A	cg20291244	chr11	11820535	4.24505	0.0855128	9.45751e-74	2.20013e-67
rs145547197	chr5	179014508	C	T	cg05957768	chr5	179043464	-2.5805	0.0520094	9.96465e-74	2.31432e-67
rs4731548	chr7	128741904	A	G	cg12428558	chr7	128738885	-2.62516	0.0538396	5.57676e-73	1.2744e-66
rs11061290	chr12	131518747	T	C	cg26184673	chr12	131520095	-3.25198	0.0671105	1.02979e-72	2.33824e-66
rs758070	chr2	242083510	G	T	cg17671621	chr2	242077496	-4.10754	0.0849729	1.30918e-72	2.96787e-66
rs9328723	chr17	812491	T	C	cg07965995	chr17	811389	-2.24013	0.0467618	3.18796e-72	7.0036e-66
rs7933941	chr11	107466237	T	C	cg22355889	chr11	107461585	3.86139	0.0811526	6.21628e-72	1.32669e-65
rs72853154	chr2	30666530	G	C	cg15652532	chr2	30669759	3.32782	0.0700017	6.79211e-72	1.41558e-65
rs12127091	chr1	39339449	T	C	cg24051749	chr1	39340282	-4.2902	0.0903926	7.97281e-72	1.57614e-65
rs12800124	chr11	30239865	G	A	cg12313868	chr11	30338751	3.23553	0.0687969	1.96127e-71	3.81881e-65
rs117047297	chr15	57830151	T	C	cg10167978	chr15	57825722	-3.18924	0.067858	2.0944e-71	4.07245e-65
rs1136853	chr11	320805	T	G	cg22258600	chr11	325800	-3.3716	0.0719625	2.84886e-71	5.48691e-65
rs17743595	chr14	55901926	G	A	cg06516096	chr14	55904696	-2.9947	0.0643883	5.85973e-71	1.11201e-64
rs488703	chr13	113770876	A	G	cg19086603	chr13	113773158	-2.92518	0.0631177	8.31135e-71	1.56888e-64
rs78738433	chr5	156813511	C	T	cg13386926	chr5	156890399	-2.65028	0.0572348	9.04038e-71	1.65166e-64
rs9366573	chr6	24628472	G	A	cg00944873	chr6	24646780	1.39651	0.0303353	1.60485e-70	2.79548e-64
rs11061290	chr12	131518747	T	C	cg24311634	chr12	131519883	-2.18519	0.0477307	2.76532e-70	4.63514e-64
rs57680742	chr11	47501888	T	C	cg13308137	chr11	47528955	3.66626	0.0802507	3.40117e-70	5.63449e-64
rs73060835	chr3	38050691	A	G	cg19976628	chr3	38033516	-3.23249	0.0708524	3.88843e-70	6.41925e-64
rs56254135	chr10	131347456	A	G	cg03751055	chr10	131380455	-3.7811	0.0833573	6.85465e-70	1.02884e-63
rs735683	chr5	141485168	T	G	cg13905298	chr5	141485167	-3.46751	0.0764778	7.1586e-70	1.07333e-63
rs34500739	chr21	47766113	G	T	cg26790209	chr21	47806332	-3.54795	0.0785802	1.07958e-69	1.54377e-63
rs6029161	chr20	39138313	G	A	cg02165747	chr20	39161080	-2.57855	0.0571831	1.22418e-69	1.74006e-63
rs9310431	chr3	13811594	G	T	cg05170449	chr3	13812331	1.52459	0.0338466	1.36101e-69	1.93259e-63
rs114626460	chr1	158522274	A	G	cg25280720	chr1	158532613	-2.28508	0.0507482	1.41049e-69	1.99886e-63
rs11083837	chr19	47083037	C	T	cg06489993	chr19	47082996	-2.05821	0.0457425	1.5129e-69	2.10619e-63
rs339392	chr19	6722022	G	T	cg04547181	chr19	6721855	2.19699	0.0491994	3.1872e-69	4.38553e-63
rs11061290	chr12	131518747	T	C	cg11821532	chr12	131520057	-3.34776	0.0750629	3.59929e-69	4.94777e-63
rs9521293	chr13	109939562	C	A	cg14172981	chr13	109959385	-2.96214	0.066531	4.26015e-69	5.7835e-63
rs1044013	chr1	154243115	C	T	cg14859874	chr1	154238265	4.42826	0.0998524	6.26074e-69	8.40317e-63
rs1064524	chr16	30492823	T	C	cg13337899	chr16	30492823	-4.04188	0.0914106	8.36963e-69	1.11704e-62
rs2339423	chr5	171753739	C	T	cg10547329	chr5	171759242	-1.96581	0.0444757	8.69475e-69	1.15393e-62
rs3827266	chr21	46975848	T	C	cg21139150	chr21	46976175	4.31105	0.098136	1.58447e-68	2.07571e-62
rs2207237	chr1	115813937	G	T	cg23177161	chr1	115825641	-2.28189	0.0522177	2.64636e-68	3.4289e-62
rs692892	chr11	66348503	C	T	cg24851651	chr11	66362959	3.78126	0.0865908	2.83912e-68	3.67532e-62
rs1980301	chr3	187494790	G	A	cg09086039	chr3	187492118	-2.38686	0.054784	3.54926e-68	4.54903e-62
rs115515634	chr3	190161215	T	C	cg00109480	chr3	190162093	-2.32238	0.0535359	5.42479e-68	6.87232e-62
rs4650360	chr1	81583324	A	G	cg12293223	chr1	81641411	-2.65201	0.0613125	7.20429e-68	9.01418e-62
rs4939384	chr11	60273642	A	G	cg25368099	chr11	60265792	-1.86008	0.0430869	8.70581e-68	1.08833e-61
rs11169752	chr12	51580707	A	C	cg07284314	chr12	51581006	-3.75524	0.0878282	2.22782e-67	2.68356e-61
rs8139607	chr22	50473177	A	G	cg07931809	chr22	50473988	1.59273	0.0372987	2.52366e-67	3.01945e-61
rs34077641	chr5	1188244	A	T	cg19008100	chr5	1200592	-3.38309	0.0794842	3.46928e-67	3.83576e-61
rs1329277	chr1	179473452	A	C	cg07817170	chr1	179460806	-3.06386	0.0719878	3.48659e-67	3.83576e-61
rs72719277	chr1	179426633	A	G	cg07817170	chr1	179460806	-3.06386	0.0719878	3.48659e-67	3.83576e-61
rs339392	chr19	6722022	G	T	cg12768975	chr19	6721965	2.6729	0.0630112	4.82286e-67	5.30175e-61
rs12196086	chr6	112475643	A	G	cg17190362	chr6	112475675	-2.33297	0.0550728	5.50862e-67	6.00913e-61
rs62403733	chr6	36369470	G	A	cg13528479	chr6	36462140	-3.00055	0.0708468	5.62387e-67	6.13015e-61
rs10489350	chr1	241993831	C	T	cg24361198	chr1	242002464	-3.15441	0.0748633	9.27793e-67	1.00438e-60
rs4451365	chr9	104093767	T	A	cg03902407	chr9	104089095	-2.42495	0.0577072	1.20762e-66	1.2994e-60
rs75240086	chr15	42155255	T	G	cg16590643	chr15	42162712	-3.30105	0.0787035	1.44972e-66	1.52187e-60
rs10041920	chr5	79525364	G	A	cg12240569	chr5	79525568	-3.89521	0.0938092	3.86168e-66	3.97174e-60
rs4963867	chr12	25454578	C	T	cg25134647	chr12	25454990	3.8114	0.0918076	3.93076e-66	4.03987e-60
rs9366573	chr6	24628472	G	A	cg16906346	chr6	24646782	1.58496	0.0382673	4.93423e-66	4.92865e-60
rs4503107	chr8	23178070	C	T	cg12060669	chr8	23179283	1.21288	0.0293013	5.22992e-66	5.11966e-60
rs72853154	chr2	30666530	G	C	cg10326673	chr2	30669757	3.19469	0.0772032	5.39371e-66	5.22245e-60
rs2187417	chr18	10700185	T	C	cg14535707	chr18	10702719	-1.69031	0.0408594	5.5396e-66	5.33465e-60
rs9535274	chr13	50194394	G	A	cg03651054	chr13	50194643	-2.90862	0.0710183	1.46831e-65	1.31965e-59
rs819426	chr1	236697551	T	C	cg03013609	chr1	236702902	4.89952	0.119652	1.49569e-65	1.31965e-59
rs8076975	chr17	19411482	T	C	cg13236934	chr17	19409959	-1.87644	0.0458373	1.53572e-65	1.33317e-59
rs191184842	chr8	15419027	A	G	cg11211624	chr8	15542010	-3.37415	0.0824322	1.55229e-65	1.33317e-59
rs9381289	chr6	44070133	C	G	cg25069157	chr6	44102572	-3.82338	0.0935684	1.83546e-65	1.57258e-59
rs113085594	chr3	46132755	A	G	cg08522625	chr3	46135532	-2.83219	0.0693548	1.95043e-65	1.66306e-59
rs61361030	chr19	39009651	T	C	cg21646366	chr19	39010023	-2.71601	0.0665155	1.96711e-65	1.67127e-59
rs12130070	chr1	246374741	A	G	cg12024053	chr1	246382959	3.25594	0.080153	3.25312e-65	2.6124e-59
rs7770253	chr6	139012386	G	C	cg07185983	chr6	139012860	-1.98776	0.0489885	3.62601e-65	2.8745e-59
rs2015125	chr8	79559230	C	T	cg03983883	chr8	79577618	2.72405	0.0673263	4.78244e-65	3.70649e-59
rs36180	chr3	134646290	A	T	cg07068406	chr3	134647778	-1.97261	0.0492049	1.16741e-64	8.84515e-59
rs117767534	chr4	184192883	A	G	cg05395063	chr4	184203990	-2.80726	0.0701861	1.45928e-64	1.09457e-58
rs116971855	chr16	88792251	G	T	cg26441264	chr16	88792528	-2.79468	0.0701851	2.25079e-64	1.68737e-58
rs77540055	chr12	122372183	A	G	cg06620926	chr12	122389976	-3.37811	0.0851076	3.06208e-64	2.29315e-58
rs2400759	chr14	100075456	C	T	cg05715076	chr14	100075957	-1.3171	0.0331973	3.19473e-64	2.39124e-58
rs12637730	chr3	133546297	T	C	cg13320413	chr3	133541774	-2.22744	0.0561779	3.3964e-64	2.53817e-58
rs35764046	chr14	85443340	A	G	cg01442214	chr14	85443339	-2.69106	0.0678791	3.43639e-64	2.55196e-58
rs79502	chr22	39527583	C	T	cg13306870	chr22	39527583	3.78683	0.0955834	3.66863e-64	2.70605e-58
rs73057356	chr19	47367085	T	C	cg08217381	chr19	47471056	-1.46461	0.0370592	4.65369e-64	3.39738e-58
rs6430538	chr2	135539967	T	C	cg17144790	chr2	135540458	-2.07615	0.0525459	4.76385e-64	3.47424e-58
rs72853154	chr2	30666530	G	C	cg12454169	chr2	30669597	2.125	0.0538815	5.69453e-64	4.11497e-58
rs116466264	chr1	21921193	A	G	cg21059903	chr1	21913986	-2.82879	0.0717598	5.95283e-64	4.29944e-58
rs1359414	chr1	112161635	G	A	cg06205333	chr1	112161618	-1.92638	0.0491139	9.67368e-64	6.89572e-58
rs11061290	chr12	131518747	T	C	cg13586425	chr12	131519906	-2.34377	0.0598173	1.06886e-63	7.61541e-58
rs10864645	chr1	231115887	C	A	cg10324224	chr1	231115997	1.90103	0.0486489	1.38732e-63	9.87444e-58
rs4532156	chr3	18783476	T	C	cg27398495	chr3	18787126	1.92803	0.0495009	1.89998e-63	1.3456e-57
rs12768910	chr10	31041992	A	G	cg20673407	chr10	31040939	-3.29279	0.0848733	2.77692e-63	1.94247e-57
rs113548661	chr7	157970225	T	C	cg01726608	chr7	157970923	-2.71422	0.0701359	3.53564e-63	2.46833e-57
rs10795007	chr10	3180818	A	G	cg06995503	chr10	3178915	-3.83376	0.0992439	4.20833e-63	2.93363e-57
rs79489612	chr8	75594943	C	A	cg08157118	chr8	75547027	-1.9546	0.0506303	4.47089e-63	3.11056e-57
rs62224082	chr21	29927928	A	C	cg06212876	chr21	29911755	-2.81909	0.0730499	4.63094e-63	3.22034e-57
rs12796574	chr11	668970	T	C	cg21156386	chr11	692983	-2.38762	0.0619529	5.27498e-63	3.61514e-57
rs12266740	chr10	108752053	T	G	cg24795173	chr10	108751940	1.31174	0.0340821	6.00206e-63	4.10552e-57
rs61142357	chr1	95973120	A	G	cg15134106	chr1	95974671	-2.34166	0.061318	1.27163e-62	8.50978e-57
rs7975498	chr12	52488413	C	T	cg26479305	chr12	52470979	-2.92763	0.076745	1.41098e-62	9.43789e-57
rs75302701	chr5	99984017	T	C	cg13588235	chr5	99994948	-2.75451	0.0724197	1.87323e-62	1.23841e-56
rs10735933	chr12	66459794	G	A	cg16749629	chr12	66459807	-1.4415	0.0379607	2.19099e-62	1.44446e-56
rs376393048	chr2	207672271	A	G	cg18252409	chr2	207705955	-2.16535	0.0571079	2.52939e-62	1.64167e-56
rs59165315	chr1	38295325	T	C	cg14087524	chr1	38349487	-1.79092	0.0473184	3.00982e-62	1.94992e-56
rs61794763	chr4	52687323	A	C	cg07736327	chr4	52772969	1.49908	0.0397021	3.78645e-62	2.33899e-56
rs12925438	chr16	12669331	A	G	cg13301992	chr16	12669252	-2.27595	0.060362	4.33455e-62	2.66714e-56
rs10881951	chr10	93456823	A	G	cg21987159	chr10	93472107	2.61534	0.0694816	5.1069e-62	3.13831e-56
rs9973135	chr18	75858172	T	C	cg17951166	chr18	75847666	-3.65397	0.0971431	5.46338e-62	3.35447e-56
rs34292685	chr11	64049021	T	C	cg02439761	chr11	64090421	-3.14919	0.0839519	7.10013e-62	4.31285e-56
rs10104797	chr8	95495262	G	A	cg03029993	chr8	95538707	-2.1876	0.058472	9.15177e-62	5.35318e-56
rs11763488	chr7	43299455	G	A	cg02964324	chr7	43291318	1.53553	0.0410891	1.01952e-61	5.96104e-56
rs7271924	chr20	15122070	C	T	cg07104639	chr20	15125595	1.57572	0.0422129	1.1381e-61	6.41686e-56
rs2042920	chr19	8024684	C	A	cg12925745	chr19	8020858	-1.3983	0.0374588	1.1348e-61	6.41686e-56
rs11196370	chr10	115309775	G	A	cg10515708	chr10	115309788	-2.22892	0.0602541	2.70866e-61	1.49285e-55
rs413470	chr13	60570879	G	C	cg12824973	chr13	60723084	1.54225	0.0417193	2.88784e-61	1.57451e-55
rs10091138	chr8	28487089	G	A	cg05141217	chr8	28491378	3.0111	0.0820397	5.7437e-61	3.04288e-55
rs2207237	chr1	115813937	G	T	cg23384882	chr1	115825602	-1.70374	0.0464504	6.11824e-61	3.22807e-55
rs180990078	chr4	41198059	T	C	cg04469503	chr4	41206636	-3.41654	0.0932644	6.89789e-61	3.6273e-55
rs17020125	chr2	37241050	A	G	cg25176297	chr2	37232322	2.1635	0.0590859	7.20363e-61	3.77968e-55
rs2796749	chr6	111194703	C	G	cg01879420	chr6	111194645	2.36254	0.0646466	8.66953e-61	4.5287e-55
rs633644	chr21	44783063	C	G	cg05332652	chr21	44783125	-2.20084	0.0604563	1.25691e-60	6.48243e-55
rs12133008	chr1	227834819	A	G	cg19455028	chr1	227885725	-2.94824	0.0811997	1.61498e-60	8.22109e-55
rs11577391	chr1	154717151	G	A	cg13983884	chr1	154717993	1.74666	0.0482223	2.03417e-60	1.02932e-54
rs7528831	chr1	94726576	A	G	cg23505604	chr1	94741299	1.13168	0.0312493	2.06805e-60	1.0398e-54
rs4659218	chr1	120161317	G	A	cg16322792	chr1	120165303	-2.41901	0.0670719	3.06473e-60	1.52688e-54
rs28674881	chr5	130547862	A	G	cg25403368	chr5	130554320	-2.28802	0.0636813	4.40365e-60	2.17639e-54
rs2546984	chr5	159591478	T	A	cg05804568	chr5	159592696	2.37813	0.0662834	5.04445e-60	2.48704e-54
rs4497371	chr11	108754120	G	C	cg18822299	chr11	108767009	2.08806	0.0583239	6.19402e-60	3.03486e-54
rs112817961	chr14	23560174	T	C	cg04332058	chr14	23548787	-3.37444	0.0943015	6.4892e-60	3.17074e-54
rs12808395	chr11	73572716	C	T	cg21353045	chr11	73588656	-2.34721	0.0656058	6.5949e-60	3.19929e-54
rs1881803	chr4	3485786	A	G	cg21875969	chr4	3486101	1.57897	0.0441554	6.92234e-60	3.35585e-54
rs930596	chr5	13664918	A	G	cg27586797	chr5	13664584	3.88066	0.10854	7.03529e-60	3.39909e-54
rs56138741	chr10	134917355	A	G	cg02981003	chr10	134917911	2.41927	0.0676855	7.23646e-60	3.48672e-54
rs2409671	chr8	10603131	C	T	cg16970850	chr8	10623534	-3.6202	0.101429	8.28878e-60	3.96954e-54
rs8020637	chr14	95040298	C	T	cg18561199	chr14	95027379	-3.37738	0.0947286	9.19081e-60	4.39412e-54
rs351449	chr1	162374666	G	A	cg21501207	chr1	162383000	2.31983	0.0652555	1.21203e-59	5.74448e-54
rs7271989	chr20	5145681	A	G	cg16348717	chr20	5159437	2.24361	0.0631674	1.31867e-59	6.23949e-54
rs3013455	chr1	214532811	T	C	cg06068545	chr1	214535988	3.06526	0.0864877	1.62122e-59	7.61025e-54
rs78825751	chr5	175844021	C	T	cg20687255	chr5	175846914	-2.28471	0.0645125	1.74117e-59	8.14373e-54
rs27044	chr5	96118852	G	C	cg08986950	chr5	96120312	3.9707	0.112495	2.39557e-59	1.10769e-53
rs10212371	chr3	125666190	T	C	cg05084668	chr3	125655381	-3.32943	0.0945272	2.93008e-59	1.34739e-53
rs3847113	chr7	131195535	T	G	cg20414709	chr7	131195711	-3.58888	0.102092	3.52677e-59	1.61759e-53
rs12796574	chr11	668970	T	C	cg09375756	chr11	692963	-2.05756	0.0586406	4.21399e-59	1.92163e-53
rs145657016	chr10	102219749	G	A	cg07570687	chr10	102243282	1.41913	0.0404676	4.44093e-59	2.00645e-53
rs575106	chr19	13730258	C	T	cg17499156	chr19	13732411	0.938648	0.0267855	4.75528e-59	2.14779e-53
rs12023539	chr1	59471631	G	A	cg12523408	chr1	59483605	-3.62593	0.103484	4.81589e-59	2.1731e-53
rs13871	chr1	43212291	A	G	cg05460975	chr1	43212290	-3.17756	0.090794	5.38405e-59	2.42025e-53
rs264618	chr2	159873905	G	A	cg13920856	chr2	159867184	-3.10114	0.0887058	5.96246e-59	2.67772e-53
rs17082707	chr6	152776461	A	G	cg02836767	chr6	152804809	-3.11606	0.0891491	6.0683e-59	2.69376e-53
rs3778772	chr7	134842878	C	A	cg07876788	chr7	134849633	-1.43524	0.0410731	6.23191e-59	2.75435e-53
rs113102660	chr3	161024013	T	C	cg15060733	chr3	161024013	-2.62437	0.0752795	7.78884e-59	3.34168e-53
rs12914713	chr15	68367515	C	A	cg09116975	chr15	68525454	2.38738	0.0685005	7.99985e-59	3.42497e-53
rs35406877	chr1	5944904	A	C	cg22356839	chr1	6011302	-2.85029	0.0819501	9.71542e-59	4.1557e-53
rs765269	chr13	97468226	A	G	cg07037055	chr13	97499552	-3.05719	0.0879111	9.84228e-59	4.20364e-53
rs28549295	chr18	77706425	C	T	cg16976594	chr18	77701857	-2.21076	0.0636277	1.0704e-58	4.56481e-53
rs7303512	chr12	22682681	T	G	cg18618674	chr12	22694215	-3.36934	0.0970205	1.12171e-58	4.78221e-53
rs524798	chr5	177959285	G	A	cg09867559	chr5	177959902	-1.04042	0.0299885	1.23196e-58	5.15028e-53
rs16951122	chr16	79748196	A	G	cg02386298	chr16	79748195	-1.75222	0.0505272	1.28389e-58	5.36264e-53
rs13337037	chr16	31478711	A	G	cg10451425	chr16	31478370	-1.51938	0.0438993	1.54804e-58	6.46025e-53
rs74423822	chr1	151844763	G	C	cg13496167	chr1	151833775	-2.95453	0.0855443	1.88911e-58	7.82392e-53
rs3749467	chr4	2499117	G	T	cg18284319	chr4	2496869	2.22643	0.0647484	2.8713e-58	1.18675e-52
rs4245716	chr1	205507335	C	A	cg07440867	chr1	205509139	-2.72095	0.0792056	3.14346e-58	1.28726e-52
rs55864937	chr2	46886510	G	T	cg09399716	chr2	46890238	-1.79093	0.0522281	3.73504e-58	1.52688e-52
rs10793195	chr11	76504732	G	A	cg17107561	chr11	76501483	-1.60972	0.0469481	3.77028e-58	1.54084e-52
rs7774863	chr6	13296206	G	A	cg19741112	chr6	13299692	-2.05244	0.0599169	4.12319e-58	1.68024e-52
rs690423	chr18	74117984	G	A	cg24786174	chr18	74118243	-0.998681	0.0291764	4.42922e-58	1.7967e-52
rs928769	chr21	39637429	A	G	cg12746557	chr21	39644332	1.10056	0.0321999	5.08863e-58	2.06008e-52
rs56214433	chr2	218937527	A	G	cg16022038	chr2	218937526	-2.73128	0.0799121	5.09309e-58	2.06129e-52
rs13151034	chr4	44760085	T	C	cg02466788	chr4	44740834	-1.36859	0.0401048	5.90451e-58	2.37147e-52
rs9926258	chr16	66154429	C	A	cg26702039	chr16	66170991	-2.02125	0.059265	6.2428e-58	2.47172e-52
rs2479131	chr1	230818841	T	G	cg19699106	chr1	230818918	-1.41081	0.0414309	7.23706e-58	2.85424e-52
rs111401655	chr19	4574615	T	C	cg14764203	chr19	4575969	-3.16472	0.0930741	8.31292e-58	3.26496e-52
rs61840033	chr10	49391768	A	G	cg14352327	chr10	49442080	-2.69304	0.0792446	8.74921e-58	3.38488e-52
rs10956997	chr8	143757600	T	A	cg04035553	chr8	143757498	2.03294	0.0598243	8.79706e-58	3.40154e-52
rs2011383	chr1	231479788	T	A	cg18815120	chr1	231512676	-1.62749	0.0480141	1.11757e-57	4.0783e-52
rs55853094	chr17	75941636	T	C	cg13574174	chr17	75944649	-2.46292	0.0727514	1.2568e-57	4.57585e-52
rs9418712	chr10	128826993	G	A	cg06406458	chr10	128810499	-3.24537	0.0960059	1.44566e-57	5.24731e-52
rs61753531	chr11	111156719	C	T	cg23067272	chr11	111252327	-2.41934	0.0716201	1.54478e-57	5.60567e-52
rs16999103	chr4	83886422	A	G	cg10806175	chr4	83941472	1.86628	0.0553479	1.83329e-57	6.63904e-52
rs1819040	chr17	44219831	A	T	cg17117718	chr17	43663208	2.28913	0.0679286	1.93975e-57	7.0192e-52
rs1148177	chr10	28610639	C	G	cg09294573	chr10	28615672	1.53494	0.0457452	2.91295e-57	8.97755e-52
rs76214079	chr21	43559768	A	G	cg09727148	chr21	43560719	1.6583	0.04946	3.13616e-57	9.60919e-52
rs2375116	chr2	137947167	A	C	cg17180863	chr2	137950714	-2.84296	0.0848561	3.36273e-57	1.00205e-51
rs12992523	chr2	137933339	A	T	cg17180863	chr2	137950714	-2.84296	0.0848561	3.36273e-57	1.00205e-51
rs1537106	chr21	40359005	G	A	cg17818632	chr21	40361611	-1.65487	0.0494028	3.41857e-57	1.01804e-51
rs9349181	chr6	41185605	C	A	cg16703660	chr6	41207506	1.47468	0.0440293	3.46025e-57	1.02895e-51
rs8005651	chr14	38418788	G	C	cg27636669	chr14	38455290	1.53452	0.0458577	3.77062e-57	1.1161e-51
rs34353981	chr1	27213362	C	T	cg19681352	chr1	27282675	-1.97071	0.0589515	4.14132e-57	1.21545e-51
rs519202	chr1	24045820	C	T	cg23240473	chr1	24053350	1.1945	0.0357379	4.20795e-57	1.23322e-51
rs7287882	chr22	25847185	G	A	cg14206878	chr22	25906279	-2.25385	0.0676013	5.32756e-57	1.54668e-51
rs6873291	chr5	79510470	T	C	cg05139080	chr5	79513269	-2.00433	0.060152	5.62623e-57	1.62707e-51
rs17882626	chr17	7306727	G	A	cg20069451	chr17	7306728	1.38374	0.0415699	6.19403e-57	1.78909e-51
rs114416599	chr3	126303995	G	T	cg05642537	chr3	126379538	-3.23024	0.097393	8.70912e-57	2.48675e-51
rs13269399	chr8	648247	G	C	cg14755254	chr8	637813	4.60419	0.139879	1.78414e-56	5.0517e-51
rs56181408	chr5	939674	C	T	cg15016740	chr5	959680	-3.53078	0.107337	1.89569e-56	5.31149e-51
rs1881803	chr4	3485786	A	G	cg15450966	chr4	3486039	1.20189	0.0365826	2.12599e-56	5.9392e-51
rs6592546	chr11	70201065	C	T	cg06210369	chr11	70208223	1.5473	0.0471299	2.27601e-56	6.34458e-51
rs7197623	chr16	78680120	A	G	cg01630032	chr16	78675680	1.60457	0.0488828	2.3132e-56	6.44572e-51
rs6509337	chr19	48231573	T	C	cg12489353	chr19	48231499	-1.39348	0.0425029	2.58882e-56	7.20667e-51
rs58545662	chr15	35459511	C	T	cg18591489	chr15	35475575	-2.11613	0.0646407	2.97789e-56	8.2703e-51
rs10244924	chr7	11379371	A	G	cg08408040	chr7	11381133	2.29151	0.0701735	3.76831e-56	1.04369e-50
rs11548104	chr1	153587308	C	T	cg00021892	chr1	153582521	1.40588	0.043064	3.86231e-56	1.06931e-50
rs10863672	chr1	222155053	C	T	cg24586205	chr1	222162028	3.47947	0.106632	4.04351e-56	1.11622e-50
rs10228906	chr7	22481963	G	A	cg18673341	chr7	22481962	3.58458	0.109857	4.05526e-56	1.11924e-50
rs848549	chr2	36702389	T	C	cg16896144	chr2	36705618	1.75233	0.0537204	4.17449e-56	1.1517e-50
rs2337122	chr22	47184121	C	G	cg02321845	chr22	47169320	2.45865	0.075419	4.41582e-56	1.21593e-50
rs9978759	chr21	46990403	G	A	cg16516446	chr21	46995940	1.36069	0.0417406	4.43014e-56	1.21963e-50
rs35872605	chr1	21030548	A	G	cg12459000	chr1	21032072	-2.63849	0.0809614	4.55008e-56	1.2512e-50
rs4683148	chr3	45956060	T	C	cg08033130	chr3	45983597	1.46356	0.0449957	5.45512e-56	1.49544e-50
rs4548812	chr15	68060552	A	G	cg14761541	chr15	68053464	1.51748	0.0466762	5.71246e-56	1.56538e-50
rs60111845	chr17	5670260	C	T	cg24587835	chr17	5674234	1.75142	0.0538725	5.71588e-56	1.56572e-50
rs1441850	chr8	79657666	C	T	cg21140145	chr8	79577641	2.76059	0.0850055	6.32513e-56	1.73193e-50
rs2250526	chr17	57951973	A	G	cg02095219	chr17	57976723	-2.11319	0.0651018	6.61696e-56	1.80109e-50
rs11072202	chr15	70858549	C	T	cg15139473	chr15	70858759	1.1149	0.034423	8.13864e-56	2.20388e-50
rs12189803	chr6	170890603	C	T	cg04354128	chr6	170851524	-1.90565	0.0588651	8.50522e-56	2.30271e-50
rs35302774	chr11	64270707	A	G	cg13160181	chr11	64269071	1.181	0.0365467	1.0078e-55	2.69974e-50
rs10765487	chr11	88097213	T	G	cg00349687	chr11	88075267	-1.23263	0.0381797	1.09905e-55	2.94084e-50
rs2511110	chr11	87747468	A	G	cg01680303	chr11	87776411	2.00899	0.0623685	1.35993e-55	3.62527e-50
rs10270614	chr7	101837744	A	G	cg10141789	chr7	101807411	1.83863	0.0572279	1.73487e-55	4.56485e-50
rs7726567	chr5	130553378	T	C	cg00528676	chr5	130548491	2.74404	0.085426	1.76707e-55	4.64783e-50
rs7763558	chr6	43349215	A	G	cg25279747	chr6	43354368	-1.64685	0.0513185	1.93475e-55	5.08419e-50
rs112697364	chr15	75028536	A	G	cg03108237	chr15	74943655	-2.20069	0.0686221	2.05772e-55	5.40532e-50
rs737153	chr6	135171263	C	A	cg22676075	chr6	135203613	2.1771	0.067948	2.23973e-55	5.87258e-50
rs61781289	chr1	40391255	T	C	cg14963928	chr1	40392088	1.70603	0.0532621	2.30456e-55	6.03478e-50
rs318095	chr17	46974734	T	C	cg00947319	chr17	47005597	0.934573	0.0291923	2.41932e-55	6.22295e-50
rs7940108	chr11	64266200	A	G	cg05876678	chr11	64258647	1.91247	0.0598268	2.78106e-55	7.12632e-50
rs5763630	chr22	30346356	A	T	cg26167301	chr22	30308934	1.53519	0.0480394	2.86199e-55	7.32445e-50
rs12072386	chr1	5971243	G	C	cg13951223	chr1	6011309	-1.76058	0.0551394	3.10016e-55	7.9297e-50
rs113896227	chr16	68101480	T	C	cg02184558	chr16	68104456	3.49658	0.109551	3.21371e-55	8.10491e-50
rs4820483	chr22	43188180	A	C	cg14398247	chr22	43216462	1.57037	0.0492215	3.34044e-55	8.39624e-50
rs111240602	chr7	75322682	A	G	cg26220323	chr7	75372083	-3.49278	0.109486	3.36641e-55	8.43763e-50
rs17133461	chr11	74499824	A	G	cg02673002	chr11	74459317	-1.1785	0.0370069	3.97223e-55	9.81077e-50
rs4750779	chr10	131669792	T	C	cg04043455	chr10	131669461	2.37801	0.0747752	4.51037e-55	1.11157e-49
rs12622496	chr2	191399013	C	T	cg13263947	chr2	191443609	1.42172	0.0447064	4.52093e-55	1.11157e-49
rs79244709	chr5	158972400	T	G	cg02920081	chr5	158960793	-1.96927	0.0619911	5.00021e-55	1.22708e-49
rs6092455	chr20	55881918	C	T	cg26998460	chr20	55884232	-2.99092	0.0942731	5.64053e-55	1.34115e-49
rs2748363	chr6	7960625	T	C	cg16579946	chr6	7960625	-2.74841	0.0866389	5.69903e-55	1.35483e-49
rs2063713	chr6	157196299	T	G	cg23603995	chr6	157198648	-3.24988	0.102523	6.10674e-55	1.44571e-49
rs299993	chr16	86751820	C	A	cg11844835	chr16	86751778	-0.985179	0.0311145	6.79488e-55	1.59771e-49
rs339392	chr19	6722022	G	T	cg14279361	chr19	6721955	2.42647	0.076793	8.24475e-55	1.92683e-49
rs4819047	chr21	46665139	T	C	cg06618935	chr21	46677482	-1.40573	0.0445183	8.7752e-55	2.04912e-49
rs260503	chr19	58790095	T	C	cg08291996	chr19	58791159	1.43429	0.04545	9.28144e-55	2.16449e-49
rs58118437	chr9	139625126	G	A	cg13523132	chr9	139638566	-2.97018	0.0942117	1.01701e-54	2.36785e-49
rs2546984	chr5	159591478	T	A	cg12393605	chr5	159592379	1.37376	0.0435754	1.01906e-54	2.37144e-49
rs12150252	chr17	78845352	T	C	cg24951402	chr17	78844199	1.38595	0.0439952	1.09344e-54	2.54286e-49
rs10252404	chr7	1209607	A	C	cg18402987	chr7	1209562	3.55672	0.112906	1.09579e-54	2.54709e-49
rs6441923	chr3	45648797	G	T	cg24104237	chr3	45649408	-1.68129	0.0533797	1.11105e-54	2.58129e-49
rs7207286	chr17	56514458	T	G	cg26370237	chr17	56514231	-1.82016	0.0578074	1.1452e-54	2.65672e-49
rs4901059	chr14	51279108	C	T	cg15233651	chr14	51279141	-2.24575	0.0713308	1.15534e-54	2.6798e-49
rs118022661	chr8	144891768	T	C	cg10363337	chr8	144891927	-2.54274	0.0808609	1.29239e-54	2.87447e-49
rs56026524	chr17	43939389	T	C	cg17117718	chr17	43663208	2.27445	0.0723481	1.3244e-54	2.87447e-49
rs907165	chr2	9308148	G	A	cg13451619	chr2	9315427	-1.3258	0.0421931	1.3868e-54	3.00256e-49
rs1145700	chr11	75432452	T	C	cg17440869	chr11	75433084	-0.877093	0.0279299	1.46641e-54	3.17299e-49
rs6762405	chr3	133156692	T	C	cg07005934	chr3	133157019	-1.21899	0.0388493	1.58369e-54	3.42625e-49
rs2360009	chr1	113423855	C	T	cg10541466	chr1	113425263	0.76519	0.0243907	1.60905e-54	3.48004e-49
rs6842144	chr4	54991548	G	A	cg02500748	chr4	55011068	1.97036	0.0629593	2.02002e-54	4.33002e-49
rs436045	chr1	2071556	A	G	cg24578937	chr1	2090814	1.05987	0.0338923	2.17093e-54	4.63533e-49
rs76736552	chr15	36528388	G	T	cg06899226	chr15	36524258	-2.08696	0.0667424	2.18867e-54	4.67181e-49
rs3785810	chr17	41850689	G	C	cg26893861	chr17	41843967	2.55755	0.0818541	2.34922e-54	5.01075e-49
rs10782230	chr6	126228512	A	G	cg14811585	chr6	126221007	-3.59691	0.115396	2.93906e-54	6.21198e-49
rs73577122	chr6	156973371	C	A	cg08839808	chr6	156983304	-2.56046	0.0821526	2.96573e-54	6.26555e-49
rs7272751	chr20	25983284	T	C	cg10463108	chr20	25983284	-2.69707	0.0867307	3.65887e-54	7.63122e-49
rs80197353	chr12	124496864	G	T	cg21902846	chr12	124457705	5.43134	0.17468	3.70165e-54	7.71933e-49
rs61805075	chr1	182136401	A	G	cg04639761	chr1	182140097	-1.90918	0.0616061	5.04346e-54	1.04867e-48
rs189464316	chr19	50666988	C	T	cg10683231	chr19	50667947	-2.66056	0.0859133	5.3905e-54	1.11968e-48
rs10765487	chr11	88097213	T	G	cg24482177	chr11	88075290	-1.10677	0.0357663	5.7837e-54	1.20083e-48
rs3813355	chr6	132910612	G	A	cg17829936	chr6	132910681	-1.24229	0.0401587	5.95863e-54	1.23625e-48
rs720176	chr16	19721515	G	A	cg10266221	chr16	19777742	1.61763	0.0524155	7.42281e-54	1.5342e-48
rs9418712	chr10	128826993	G	A	cg19572051	chr10	128810484	-1.73407	0.0562352	8.02016e-54	1.65286e-48
rs9535274	chr13	50194394	G	A	cg08779649	chr13	50194554	-2.8372	0.0920409	8.27994e-54	1.70516e-48
rs7172615	chr15	50357743	T	G	cg21557108	chr15	50410962	2.82788	0.0918174	8.96916e-54	1.84576e-48
rs6575773	chr14	100798237	T	C	cg00308816	chr14	100847617	-2.60157	0.084487	9.14529e-54	1.87657e-48
rs35393280	chr20	47543634	C	A	cg19255693	chr20	47543474	1.27917	0.0415466	9.24638e-54	1.87941e-48
rs1009372	chr2	43159018	T	G	cg13386251	chr2	43158927	0.751092	0.0244175	1.00761e-53	2.04455e-48
rs9914734	chr17	16182014	T	C	cg06408355	chr17	16190100	1.04104	0.0338639	1.06523e-53	2.15501e-48
rs11623078	chr14	100964549	T	C	cg14827090	chr14	100991424	-1.32363	0.0431341	1.26102e-53	2.54855e-48
rs3885907	chr13	31314455	C	A	cg10138430	chr13	31314863	-1.11072	0.036226	1.36223e-53	2.7306e-48
rs8660	chr14	59939727	C	T	cg01543583	chr14	59947673	-3.23395	0.105481	1.37003e-53	2.74585e-48
rs6538556	chr12	95238056	C	T	cg08922308	chr12	95226993	-1.9714	0.0644175	1.62059e-53	3.23524e-48
rs13034231	chr2	60677968	A	C	cg01596182	chr2	60677863	-1.04273	0.0340724	1.62136e-53	3.23632e-48
rs12536490	chr7	124625482	G	A	cg16525610	chr7	124571116	0.701084	0.0229283	1.75533e-53	3.50127e-48
rs3852620	chr13	37684543	C	T	cg19272349	chr13	37681255	-1.22416	0.0400482	1.8101e-53	3.6085e-48
rs14056	chr3	64080489	A	G	cg05799088	chr3	64080488	-2.22968	0.0732102	2.53946e-53	4.9365e-48
rs889935	chr7	35609148	A	G	cg20437986	chr7	35596865	1.20382	0.0396556	3.4357e-53	6.64327e-48
rs2241707	chr19	41912755	G	A	cg16270721	chr19	41913087	-1.18917	0.0392179	3.81845e-53	7.35933e-48
rs60059463	chr5	177903215	T	C	cg21368651	chr5	177904714	1.01732	0.0335775	4.11512e-53	7.92144e-48
rs13165038	chr5	131813350	C	T	cg00255919	chr5	131827918	1.96503	0.0649719	4.84757e-53	9.28609e-48
rs6442513	chr3	15345057	A	G	cg27104695	chr3	15345841	-1.13967	0.037684	4.86822e-53	9.32441e-48
rs35381820	chr2	135217279	T	C	cg18712599	chr2	135227039	-2.35781	0.0779826	4.98588e-53	9.51259e-48
rs2977795	chr8	6709805	A	G	cg13494042	chr8	6710581	-1.25731	0.0416088	5.2619e-53	1.00311e-47
rs183882150	chr7	66012036	C	T	cg04137564	chr7	66022277	-3.06837	0.101702	6.08542e-53	1.15146e-47
rs111441628	chr7	66267139	G	C	cg04137564	chr7	66022277	-3.06837	0.101702	6.08542e-53	1.15146e-47
rs117795942	chr7	65586898	T	C	cg04137564	chr7	66022277	-3.06837	0.101702	6.08542e-53	1.15146e-47
rs141479891	chr7	65321722	A	G	cg04137564	chr7	66022277	-3.06837	0.101702	6.08542e-53	1.15146e-47
rs1275678	chr14	69801864	A	C	cg20841811	chr14	69803118	-2.26442	0.075156	6.89126e-53	1.30272e-47
rs284860	chr10	104572963	T	C	cg23093090	chr10	104574429	-1.37608	0.0457869	8.69663e-53	1.64226e-47
rs666429	chr10	115990783	G	A	cg24877975	chr10	115998132	1.00376	0.0334121	9.02637e-53	1.70385e-47
rs4802560	chr19	49617076	G	T	cg08382737	chr19	49617001	1.1984	0.0399147	9.53908e-53	1.79872e-47
rs142757607	chr8	16058897	A	T	cg07781645	chr8	16059680	-2.44238	0.0814248	1.04158e-52	1.95962e-47
rs6859634	chr5	49741754	A	G	cg05171452	chr5	49703188	-1.91908	0.0640127	1.09382e-52	2.05545e-47
rs7293363	chr5	49481526	T	C	cg05171452	chr5	49703188	-1.91908	0.0640127	1.09382e-52	2.05545e-47
rs11211006	chr1	44937974	T	C	cg02888441	chr1	44938635	1.59447	0.0533656	1.49652e-52	2.80884e-47
rs1705547	chr18	47715721	G	T	cg00307203	chr18	47715633	-1.65382	0.0553804	1.56868e-52	2.94079e-47
rs11854081	chr15	41646398	T	C	cg18705301	chr15	41695430	-2.30152	0.0770848	1.59794e-52	2.99171e-47
rs45511696	chr6	46976924	A	G	cg10013187	chr6	46977783	-2.41986	0.0810831	1.66265e-52	3.11202e-47
rs1803825	chr3	124515308	G	A	cg18770216	chr3	124491657	1.08435	0.0363474	1.72143e-52	3.21909e-47
rs2279027	chr4	37903756	T	C	cg25273084	chr4	37903858	1.39701	0.0468579	1.82725e-52	3.41428e-47
rs61309674	chr2	32930760	A	G	cg18082583	chr2	32936416	1.46732	0.0493013	2.14344e-52	3.9972e-47
rs10927202	chr1	244516334	C	A	cg09033006	chr1	244517177	-0.892005	0.0299742	2.16453e-52	4.03494e-47
rs6034006	chr20	1519511	G	T	cg06688960	chr20	1504932	2.98223	0.100221	2.18128e-52	4.0651e-47
rs2242174	chr18	77458037	C	T	cg03516004	chr18	77442923	-1.61083	0.0541716	2.32731e-52	4.3344e-47
rs1447094	chr4	106549747	A	C	cg09255157	chr4	106553472	-1.50498	0.0506657	2.56733e-52	4.75773e-47
rs73577122	chr6	156973371	C	A	cg00269725	chr6	156983315	-1.80573	0.0608717	2.90453e-52	5.37841e-47
rs301805	chr1	8481016	T	G	cg19465883	chr1	8484670	1.87079	0.0631121	3.11158e-52	5.75807e-47
rs12047012	chr1	33566772	C	T	cg05127548	chr1	33585747	-1.62573	0.0548471	3.12247e-52	5.7767e-47
rs3731900	chr2	220046975	C	A	cg03878190	chr2	220047358	-0.590315	0.0199451	3.5841e-52	6.6187e-47
rs60928707	chr10	97731077	T	C	cg19681037	chr10	97736105	1.5504	0.0524021	3.70102e-52	6.83283e-47
rs7770253	chr6	139012386	G	C	cg25399239	chr6	139013092	-2.01554	0.0681384	3.77853e-52	6.97411e-47
rs2302902	chr12	96617304	T	C	cg00418190	chr12	96618098	-1.72092	0.0582048	3.94004e-52	7.18044e-47
rs115027828	chr4	11863025	G	A	cg04031201	chr4	11906061	2.59895	0.0879554	4.16838e-52	7.44334e-47
rs9826313	chr3	57943818	A	T	cg24033633	chr3	57945695	-1.28625	0.0435483	4.33207e-52	7.72398e-47
rs11016987	chr10	131668978	G	A	cg05636467	chr10	131669406	1.35335	0.0458345	4.46143e-52	7.95363e-47
rs7262172	chr20	43316655	G	A	cg02427933	chr20	43312432	3.14036	0.106358	4.46753e-52	7.96351e-47
rs4150258	chr13	103503791	T	C	cg06277607	chr13	103507177	1.69081	0.0572907	4.66131e-52	8.29125e-47
rs4843650	chr16	87683486	G	A	cg19902553	chr16	87686420	1.82285	0.0618326	5.15681e-52	9.16687e-47
rs7172615	chr15	50357743	T	G	cg25696857	chr15	50401664	1.49235	0.0506748	5.68178e-52	9.9741e-47
rs1136267	chr5	179050188	C	A	cg13016797	chr5	179038561	-1.26229	0.0429007	6.16273e-52	1.0801e-46
rs12501526	chr4	185023826	T	G	cg06737308	chr4	185021514	1.16983	0.0397662	6.27805e-52	1.09991e-46
rs371671	chr19	13870153	A	C	cg25755428	chr19	13875111	3.20319	0.108942	6.57701e-52	1.15158e-46
rs2232229	chr16	69143816	A	G	cg02562299	chr16	69143815	-2.73666	0.0930838	6.63416e-52	1.16115e-46
rs10253769	chr7	1478972	A	G	cg03856504	chr7	1478120	0.911995	0.0310323	6.87614e-52	1.20247e-46
rs55806236	chr6	122070613	G	A	cg04190939	chr6	121938157	-2.38286	0.0811389	7.34109e-52	1.28315e-46
rs1934301	chr1	31927513	G	A	cg11878555	chr1	31920316	3.36769	0.114696	7.47622e-52	1.30452e-46
rs3885907	chr13	31314455	C	A	cg14799392	chr13	31315063	-1.31384	0.0447611	7.70315e-52	1.34395e-46
rs4877603	chr9	83260515	G	A	cg10841563	chr9	83280018	1.99048	0.0679571	9.36054e-52	1.57102e-46
rs7519463	chr1	59021616	C	T	cg04863005	chr1	59043208	-1.73492	0.0592318	9.35804e-52	1.57102e-46
rs5760109	chr22	24252938	C	G	cg27466466	chr22	24261966	-1.72471	0.0589221	9.947e-52	1.66709e-46
rs12692067	chr2	128375141	A	C	cg01966334	chr2	128378434	1.63252	0.0557932	1.029e-51	1.72271e-46
rs12666608	chr7	47173621	T	C	cg16564132	chr7	47193871	2.00528	0.0685469	1.0488e-51	1.75239e-46
rs6727888	chr2	62887884	T	C	cg13883027	chr2	62892060	2.5596	0.08755	1.11096e-51	1.85254e-46
rs10272648	chr7	4238412	T	C	cg24441899	chr7	4244372	-1.42786	0.0488571	1.14887e-51	1.9144e-46
rs645279	chr6	25880494	T	C	cg01615050	chr6	25882559	1.92345	0.0658188	1.15553e-51	1.92528e-46
rs2279575	chr12	77417344	A	G	cg22480875	chr12	77417567	1.20577	0.0412705	1.18108e-51	1.96763e-46
rs4956963	chr5	658875	G	C	cg19576778	chr5	655025	-1.3332	0.0456491	1.22265e-51	2.03641e-46
rs2073199	chr22	43275250	G	A	cg27010141	chr22	43259569	1.73397	0.0594648	1.41239e-51	2.34857e-46
rs10992427	chr9	95467111	G	A	cg01808756	chr9	95492249	-1.23281	0.0422876	1.44193e-51	2.38154e-46
rs79558197	chr7	108227621	T	C	cg16259423	chr7	108237524	-1.77898	0.0610924	1.60329e-51	2.63275e-46
rs17182034	chr14	73366276	A	G	cg13089154	chr14	73392648	2.37459	0.081557	1.62231e-51	2.66274e-46
rs1881803	chr4	3485786	A	G	cg00752263	chr4	3486116	1.18864	0.0408844	1.85632e-51	3.01757e-46
rs62244107	chr3	38819754	T	C	cg18697803	chr3	38823996	-1.37176	0.0472171	1.98356e-51	3.21888e-46
rs76855839	chr9	137687183	T	C	cg09834369	chr9	137694637	-3.26964	0.112564	2.01588e-51	3.27057e-46
rs1640262	chr19	2779134	C	T	cg06609049	chr19	2785107	2.15106	0.0740912	2.11028e-51	3.40817e-46
rs4986119	chr17	80818919	A	G	cg25413575	chr17	80870577	-0.822935	0.0283613	2.2227e-51	3.57794e-46
rs78363611	chr2	25953326	T	C	cg17717333	chr2	26101647	3.88798	0.134091	2.37558e-51	3.82058e-46
rs6509337	chr19	48231573	T	C	cg23416923	chr19	48231706	-0.737607	0.0254594	2.55719e-51	4.11032e-46
rs4716391	chr6	170154506	A	G	cg26850117	chr6	170189761	-2.10337	0.0726477	2.71564e-51	4.34096e-46
rs113839196	chr12	2061614	A	G	cg19793303	chr12	2077585	-1.84129	0.0636016	2.73748e-51	4.37342e-46
rs3811461	chr1	26759149	G	A	cg14164839	chr1	26823481	-0.901445	0.0311429	2.7811e-51	4.44111e-46
rs4986119	chr17	80818919	A	G	cg01640684	chr17	80870529	-1.90736	0.0660046	3.23902e-51	5.15498e-46
rs8058883	chr16	429059	C	T	cg26944245	chr16	421049	-1.01232	0.0350387	3.30023e-51	5.2518e-46
rs4679369	chr3	124912666	T	G	cg13854555	chr3	124909083	-2.15985	0.0747908	3.43887e-51	5.46998e-46
rs1105819	chr3	194835959	G	A	cg07103270	chr3	194839222	-1.19406	0.041352	3.47165e-51	5.52151e-46
rs1532935	chr17	74815902	A	G	cg15540727	chr17	74816632	-1.13437	0.0393173	3.74636e-51	5.95242e-46
rs11265607	chr1	154357678	G	A	cg11719881	chr1	154358319	-0.857527	0.0297236	3.76517e-51	5.9783e-46
rs11010083	chr10	35351531	G	C	cg16402757	chr10	35311004	-3.03254	0.105124	3.80038e-51	6.03353e-46
rs33911740	chr1	151771829	G	A	cg14134508	chr1	151778795	-0.875738	0.0303613	3.83948e-51	6.09153e-46
rs2918264	chr5	148615446	T	C	cg25420767	chr5	148620091	-1.24631	0.0432294	4.01135e-51	6.34297e-46
rs2780675	chr10	27515771	C	T	cg14240646	chr10	27532245	1.81013	0.0628067	4.13403e-51	6.52752e-46
rs3804586	chr3	125732531	T	G	cg15145296	chr3	125709740	2.92465	0.101503	4.2319e-51	6.65102e-46
rs73229148	chr3	134570995	G	C	cg09789279	chr3	134576329	-2.43702	0.0846201	4.42206e-51	6.90105e-46
rs516137	chr16	88964934	C	T	cg03178541	chr16	88963798	-1.95549	0.0679336	4.62691e-51	7.2152e-46
rs4610143	chr21	35391421	G	C	cg04891733	chr21	35391280	-0.959888	0.0333497	4.66932e-51	7.27972e-46
rs74372410	chr6	16226158	A	G	cg20129870	chr6	16229214	-1.61235	0.056071	5.08959e-51	7.93061e-46
rs12470331	chr2	134911436	G	A	cg09535760	chr2	134907793	-3.74005	0.130151	5.41138e-51	8.42832e-46
rs7770544	chr6	37036699	T	C	cg16773067	chr6	37027357	-1.2292	0.0428481	6.32631e-51	9.70447e-46
rs17284187	chr3	46332999	A	G	cg03376495	chr3	46392131	-2.38075	0.0829898	6.32738e-51	9.70505e-46
rs6566969	chr18	56118999	A	G	cg02491947	chr18	56117145	2.55497	0.0890847	6.47024e-51	9.9231e-46
rs4141980	chr20	19032842	T	C	cg16586288	chr20	19053935	-3.07711	0.107297	6.50842e-51	9.97306e-46
rs7977634	chr12	68847556	A	G	cg14008271	chr12	68845785	2.08917	0.0728742	6.72581e-51	1.03017e-45
rs1035142	chr2	202153078	T	G	cg07227024	chr2	202163482	3.86516	0.135022	7.69212e-51	1.16898e-45
rs2054364	chr15	67356073	C	T	cg20356637	chr15	67356310	-1.93252	0.067599	8.69156e-51	1.21823e-45
rs1432419	chr1	100955189	G	A	cg06223162	chr1	101003688	-2.71376	0.0948737	8.25969e-51	1.21823e-45
rs56328224	chr17	43572419	T	C	cg17117718	chr17	43663208	2.26049	0.0790719	8.69751e-51	1.21823e-45
rs1815249	chr10	111655790	T	C	cg00817464	chr10	111662876	-1.08526	0.0379765	9.00214e-51	1.25903e-45
rs12903619	chr15	79266570	C	T	cg02333792	chr15	79269735	-2.89977	0.101636	1.04369e-50	1.44084e-45
rs4402665	chr18	47018959	G	A	cg25317025	chr18	47019823	-1.72862	0.0606133	1.08498e-50	1.49653e-45
rs189506665	chr20	24198746	A	C	cg08151330	chr20	24216942	-2.57444	0.0902955	1.11157e-50	1.52507e-45
rs7080527	chr10	71596390	T	C	cg17477052	chr10	71596731	1.39526	0.0489375	1.11232e-50	1.52566e-45
rs72716634	chr1	180463358	T	C	cg17404337	chr1	180490153	-2.1226	0.0744547	1.12121e-50	1.53771e-45
rs2112675	chr5	173005250	A	G	cg14904688	chr5	173005254	-1.00914	0.0354108	1.15963e-50	1.58687e-45
rs4623371	chr8	91682497	C	A	cg16814680	chr8	91681699	-2.29432	0.0805459	1.21088e-50	1.65669e-45
rs7423	chr22	39781429	C	T	cg11247378	chr22	39784982	2.69369	0.0945874	1.2357e-50	1.6861e-45
rs7574695	chr2	33953186	T	C	cg04131969	chr2	33951647	-3.69031	0.12959	1.2416e-50	1.694e-45
rs6695220	chr1	7468229	C	G	cg16652920	chr1	7432614	-3.68928	0.129719	1.39509e-50	1.89776e-45
rs13410305	chr2	108912673	A	C	cg13968390	chr2	108904812	-1.75431	0.0616898	1.40835e-50	1.91561e-45
rs6755500	chr2	73942233	G	A	cg22814081	chr2	73944364	0.953279	0.0335328	1.45172e-50	1.97366e-45
rs9914734	chr17	16182014	T	C	cg13876325	chr17	16190098	1.11261	0.0391546	1.51133e-50	2.05039e-45
rs155948	chr5	139519181	G	A	cg10441691	chr5	139520490	-1.03802	0.0365593	1.62697e-50	2.206e-45
rs28595855	chr5	135418325	A	C	cg12242038	chr5	135418206	2.83178	0.0997464	1.64298e-50	2.22666e-45
rs236322	chr1	94056279	T	G	cg24091761	chr1	94057755	1.36407	0.0480594	1.67954e-50	2.27533e-45
rs519202	chr1	24045820	C	T	cg10511985	chr1	24053853	0.829627	0.0292442	1.75729e-50	2.37545e-45
rs9535274	chr13	50194394	G	A	cg02122327	chr13	50194322	-2.43639	0.0859469	1.88179e-50	2.54231e-45
rs1454648	chr21	45053815	C	T	cg01579765	chr21	45077557	1.30232	0.0459447	1.89633e-50	2.55927e-45
rs75816652	chr5	112860018	T	C	cg02659405	chr5	112771834	-1.5721	0.0554728	1.92896e-50	2.57495e-45
rs113764585	chr5	112604490	G	A	cg02659405	chr5	112771834	-1.5721	0.0554728	1.92896e-50	2.57495e-45
rs78332059	chr8	8761077	G	T	cg05868443	chr8	8777082	1.72657	0.0609336	1.95858e-50	2.61033e-45
rs72825621	chr2	112733770	A	G	cg17973439	chr2	112688481	-1.91669	0.0677332	2.21144e-50	2.91506e-45
rs7283827	chr21	34769904	G	A	cg20564521	chr21	34773597	1.29728	0.0458826	2.38799e-50	3.13355e-45
rs36001975	chr8	17533365	T	C	cg13967339	chr8	17533669	-1.71747	0.0607624	2.45526e-50	3.22064e-45
rs9534513	chr13	47474138	G	A	cg18200810	chr13	47472200	-1.52901	0.0540991	2.47217e-50	3.24252e-45
rs13269399	chr8	648247	G	C	cg01053087	chr8	637909	2.34184	0.0829831	2.8363e-50	3.70916e-45
rs28642781	chr8	144311090	A	G	cg19504605	chr8	144339106	-1.09064	0.0386553	2.89335e-50	3.76748e-45
rs80053778	chr1	40828444	A	G	cg27068760	chr1	40828443	-2.35153	0.0834194	3.13982e-50	4.08056e-45
rs73988746	chr17	32951910	T	G	cg07053672	chr17	32957113	-1.77854	0.0630998	3.17182e-50	4.11951e-45
rs13408361	chr2	238382899	G	A	cg14458575	chr2	238380390	1.79866	0.0638415	3.30145e-50	4.2863e-45
rs112141391	chr5	52437970	G	A	cg19844287	chr5	52405864	2.73587	0.0971218	3.34776e-50	4.34563e-45
rs9423687	chr10	3164231	T	C	cg16397968	chr10	3164740	-3.06608	0.108918	3.56236e-50	4.62082e-45
rs1529840	chr7	157643603	C	A	cg22216157	chr7	157643037	-1.20902	0.0429618	3.66322e-50	4.75122e-45
rs28704690	chr4	109754405	A	G	cg04764455	chr4	109754441	-1.22576	0.0435608	3.69578e-50	4.79302e-45
rs12151910	chr20	44385353	T	G	cg23252815	chr20	44420276	-1.21125	0.0430518	3.74633e-50	4.84619e-45
rs11264345	chr1	155213124	A	T	cg24589936	chr1	155180595	-1.16095	0.0413313	4.34865e-50	5.59581e-45
rs77752322	chr20	56820734	A	G	cg12178185	chr20	56820733	-3.52635	0.125552	4.3791e-50	5.59699e-45
rs3897927	chr13	28562901	G	A	cg15332217	chr13	28555064	-1.14822	0.0408791	4.35684e-50	5.59699e-45
rs3787152	chr20	56891398	G	A	cg12178185	chr20	56820733	-3.52635	0.125552	4.3791e-50	5.59699e-45
rs56034568	chr17	20032615	G	A	cg25044524	chr17	20058819	2.83124	0.100926	4.88895e-50	6.22735e-45
rs12684934	chr9	123593159	C	T	cg21717724	chr9	123604514	-1.33025	0.0474554	5.2374e-50	6.65509e-45
rs3816354	chr10	103541948	T	C	cg24230185	chr10	103698992	2.59661	0.0926811	5.49989e-50	6.97181e-45
rs9568119	chr13	49463509	C	T	cg12709329	chr13	49465897	1.2965	0.0462883	5.63203e-50	7.13041e-45
rs55896038	chr10	123207298	T	C	cg07044115	chr10	123100181	-1.77352	0.0633548	5.92801e-50	7.50179e-45
rs10439410	chr2	102990788	T	G	cg03938978	chr2	103052716	2.1859	0.0781652	6.50334e-50	8.16733e-45
rs12327227	chr18	59826275	A	G	cg17669549	chr18	59845208	-2.18916	0.0783064	6.69262e-50	8.36219e-45
rs564577	chr19	39926057	C	A	cg13632595	chr19	39931060	-1.79808	0.0643504	7.01093e-50	8.75837e-45
rs145800871	chr17	20289594	T	C	cg25044524	chr17	20058819	2.82556	0.101132	7.07614e-50	8.81443e-45
rs73968915	chr2	159172557	A	T	cg03792936	chr2	159172612	1.23833	0.0443306	7.19876e-50	8.96308e-45
rs1733165	chr7	158250969	G	A	cg09756125	chr7	158250978	-1.73409	0.0621141	7.58825e-50	9.44637e-45
rs7519463	chr1	59021616	C	T	cg16080552	chr1	59043199	-1.48455	0.0531996	7.90159e-50	9.8244e-45
rs10245472	chr7	55147478	A	G	cg15381320	chr7	55155443	-1.25296	0.0449168	8.16993e-50	1.01545e-44
rs2293767	chr7	100361675	A	G	cg21766728	chr7	100361710	-0.889218	0.0318823	8.29097e-50	1.02601e-44
rs9349181	chr6	41185605	C	A	cg10420854	chr6	41207397	1.37732	0.0494101	8.71848e-50	1.07816e-44
rs80198134	chr8	66964063	C	T	cg05156456	chr8	67045206	-2.5426	0.0912327	8.88723e-50	1.09465e-44
rs75970209	chr11	94841483	A	G	cg15474064	chr11	94842995	-3.28274	0.117817	9.07638e-50	1.11533e-44
rs1186	chr1	227177731	T	A	cg10327440	chr1	227177885	-2.46205	0.0883969	9.40045e-50	1.1491e-44
rs2274007	chr1	19421846	T	G	cg20432732	chr1	19451037	2.07323	0.0744511	9.56475e-50	1.16717e-44
rs138261040	chr22	50957501	A	G	cg14851027	chr22	50977104	-3.19631	0.114821	9.87291e-50	1.20395e-44
rs7007919	chr8	20647375	C	T	cg20305683	chr8	20647436	2.87106	0.103445	1.29481e-49	1.57383e-44
rs2305726	chr5	167919548	A	G	cg13011109	chr5	167955758	0.835368	0.0301169	1.36843e-49	1.66226e-44
rs1385951	chr15	65215957	C	G	cg21950330	chr15	65220773	1.53996	0.0555246	1.38124e-49	1.67716e-44
rs59335160	chr5	173267263	T	C	cg24134472	chr5	173262223	-2.36021	0.0851	1.38158e-49	1.67743e-44
rs6951245	chr7	1058193	A	G	cg21495349	chr7	1081344	-1.23351	0.0444831	1.40354e-49	1.69872e-44
rs9914734	chr17	16182014	T	C	cg06338664	chr17	16190567	1.52066	0.0548764	1.4949e-49	1.80392e-44
rs177698	chr9	124200417	C	T	cg24863559	chr9	124227389	-1.23243	0.044487	1.53158e-49	1.8474e-44
rs12903325	chr15	50353277	G	T	cg14524140	chr15	50345466	1.22546	0.0442572	1.60139e-49	1.93127e-44
rs728603	chr1	31246810	T	C	cg25303761	chr1	31256028	-1.83458	0.0664136	1.98952e-49	2.39448e-44
rs2242087	chr8	144695176	T	C	cg00600477	chr8	144715010	-1.00682	0.0365199	2.38065e-49	2.83237e-44
rs244128	chr20	43169630	G	C	cg24047921	chr20	43169720	0.926314	0.033638	2.63987e-49	3.12118e-44
rs4799448	chr18	34995088	A	G	cg15355235	chr18	35001518	4.61957	0.167822	2.73845e-49	3.23666e-44
rs10462750	chr5	2012963	G	A	cg26168224	chr5	2018326	1.23608	0.0449189	2.81584e-49	3.3182e-44
rs61805075	chr1	182136401	A	G	cg09664171	chr1	182144697	-1.24891	0.0453845	2.81286e-49	3.3182e-44
rs3756663	chr5	33440306	A	C	cg26267481	chr5	33440240	1.62709	0.0592346	3.31663e-49	3.89606e-44
rs10193337	chr2	65586769	C	A	cg09255850	chr2	65607991	3.76079	0.136983	3.47532e-49	4.07707e-44
rs11153771	chr6	119032179	T	G	cg10164393	chr6	119032202	-1.8508	0.067486	3.83158e-49	4.49095e-44
rs3778991	chr7	2172455	A	G	cg11078731	chr7	2177314	-0.955451	0.0348425	3.86865e-49	4.53402e-44
rs12452858	chr17	41724658	C	A	cg05716544	chr17	41728055	-1.16302	0.0424337	4.05374e-49	4.74782e-44
rs7830891	chr8	29927856	G	A	cg08386913	chr8	29941090	2.06861	0.0755945	4.67862e-49	5.46078e-44
rs12607401	chr18	74497209	C	T	cg15375321	chr18	74496335	-0.904897	0.0330879	4.93862e-49	5.74256e-44
rs1813134	chr4	151231371	T	C	cg14879894	chr4	151247234	-1.37635	0.0504096	5.73361e-49	6.62362e-44
rs4724636	chr7	47804147	G	T	cg17614506	chr7	47803072	-1.51291	0.055429	5.89973e-49	6.80777e-44
rs7122336	chr11	6114644	C	T	cg24870415	chr11	6121200	-1.7851	0.0654029	5.91435e-49	6.82354e-44
rs11649849	chr17	48582276	A	G	cg11440486	chr17	48585216	1.44301	0.0528885	6.1119e-49	7.00609e-44
rs11160759	chr14	104231542	T	C	cg11829633	chr14	104273589	-0.772588	0.0283167	6.11447e-49	7.00609e-44
rs6970838	chr7	40021539	T	C	cg13264672	chr7	39993440	-1.37885	0.0505383	6.12859e-49	7.0217e-44
rs11649849	chr17	48582276	A	G	cg00901687	chr17	48585270	1.83715	0.0673434	6.18634e-49	7.07013e-44
rs4807358	chr19	2900518	C	T	cg08634464	chr19	2901147	-2.53364	0.0928949	6.31241e-49	7.1923e-44
rs2245203	chr12	52777513	C	T	cg13422161	chr12	52773842	1.53946	0.0564441	6.31623e-49	7.19435e-44
rs7283827	chr21	34769904	G	A	cg06287548	chr21	34773372	1.04883	0.038468	6.51164e-49	7.35445e-44
rs36089487	chr3	32643890	C	T	cg09144455	chr3	32656639	1.66143	0.0610038	7.19729e-49	8.09348e-44
rs582186	chr6	6001381	A	G	cg05419622	chr6	6001380	-1.75075	0.0642859	7.22214e-49	8.1195e-44
rs878467	chr1	31247236	A	C	cg16831933	chr1	31256250	-1.40166	0.051553	8.38767e-49	9.37866e-44
rs2742234	chr10	43612609	C	T	cg02780029	chr10	43622663	1.12681	0.0415384	1.03044e-48	1.14624e-43
rs1263732	chr11	77858421	A	G	cg06714440	chr11	77860880	-0.969527	0.0357418	1.03443e-48	1.14959e-43
rs7519463	chr1	59021616	C	T	cg19813884	chr1	59043370	-0.845279	0.0311726	1.06885e-48	1.18645e-43
rs162127	chr19	52884500	A	G	cg04700648	chr19	52888958	-0.911199	0.0336109	1.08984e-48	1.20919e-43
rs1860592	chr4	17577028	C	G	cg02294690	chr4	17581984	-1.39687	0.0515779	1.19486e-48	1.32076e-43
rs11548104	chr1	153587308	C	T	cg13946767	chr1	153599671	-1.71969	0.0635179	1.22957e-48	1.35881e-43
rs4792867	chr17	43249444	T	C	cg10701640	chr17	43249399	0.893461	0.0330056	1.2465e-48	1.3772e-43
rs170147	chr17	6567936	A	C	cg24686902	chr17	6558231	2.53361	0.0936294	1.28909e-48	1.42347e-43
rs701913	chr1	211904334	G	A	cg08890411	chr1	211905584	-2.44298	0.0903599	1.39599e-48	1.54033e-43
rs438721	chr8	16034838	C	G	cg02754572	chr8	16043912	-2.58736	0.0957431	1.45394e-48	1.60005e-43
rs11002999	chr10	81221230	G	A	cg09959332	chr10	81224116	1.31748	0.0487785	1.52578e-48	1.67509e-43
rs11975712	chr7	134308930	T	A	cg23891049	chr7	134363869	-1.85923	0.068845	1.54344e-48	1.69303e-43
rs7766143	chr6	40310895	T	G	cg05391713	chr6	40312344	0.882958	0.0326956	1.54688e-48	1.69432e-43
rs516137	chr16	88964934	C	T	cg05751310	chr16	88963738	-1.52826	0.0566036	1.57886e-48	1.72842e-43
rs4667443	chr2	150171456	T	C	cg16809858	chr2	150171448	-1.08915	0.0404358	1.95658e-48	2.13419e-43
rs3804586	chr3	125732531	T	G	cg06494592	chr3	125709126	2.78278	0.103338	1.99948e-48	2.17182e-43
rs12148532	chr15	73929859	C	T	cg27408471	chr15	73940201	-1.24672	0.0463018	2.01921e-48	2.19308e-43
rs4665829	chr2	26398768	A	C	cg04902443	chr2	26401598	1.69896	0.0631553	2.19285e-48	2.38004e-43
rs720176	chr16	19721515	G	A	cg03615426	chr16	19777410	2.23482	0.0831519	2.38415e-48	2.57449e-43
rs2435344	chr10	43585874	T	C	cg06632098	chr10	43605906	0.915183	0.0340619	2.45023e-48	2.64364e-43
rs6059634	chr20	30081689	A	G	cg21427119	chr20	30132790	-1.44431	0.0537678	2.50295e-48	2.6824e-43
rs4735811	chr8	594398	G	C	cg07234876	chr8	600039	-3.17287	0.11814	2.54488e-48	2.72692e-43
rs79706590	chr8	87175194	C	T	cg18125233	chr8	87188928	-1.37167	0.0510886	2.61443e-48	2.79934e-43
rs711	chr21	40195059	A	G	cg02119577	chr21	40195074	-1.2451	0.0464073	2.78755e-48	2.98336e-43
rs2053397	chr2	42297933	C	G	cg19522960	chr2	42287377	1.4924	0.0557157	3.23144e-48	3.45348e-43
rs6048367	chr20	22800748	A	T	cg09932392	chr20	22804842	1.23246	0.0460378	3.40405e-48	3.63468e-43
rs33963919	chr15	33023670	C	T	cg07179000	chr15	33023586	1.54881	0.0578682	3.47368e-48	3.70847e-43
rs62468696	chr7	65791401	A	G	cg12673666	chr7	65817472	-2.32206	0.0867963	3.6118e-48	3.85072e-43
rs10751004	chr11	63741510	T	A	cg04272952	chr11	63719761	1.28038	0.0478803	3.7576e-48	3.99956e-43
rs7516400	chr1	94056386	C	T	cg15816363	chr1	94057726	0.749957	0.0280639	3.99245e-48	4.23969e-43
rs3843305	chr1	91243376	A	G	cg08895590	chr1	91227319	-1.40558	0.0526475	4.34778e-48	4.61048e-43
rs3765154	chr2	60783572	T	C	cg14554157	chr2	60780027	-2.11669	0.079291	4.38889e-48	4.65095e-43
rs2223010	chr8	91480068	G	A	cg22895981	chr8	91480109	1.97144	0.0738514	4.3955e-48	4.65761e-43
rs9873183	chr3	49734229	A	G	cg02602957	chr3	49750064	-0.784016	0.0293731	4.44088e-48	4.68474e-43
rs3897927	chr13	28562901	G	A	cg21950155	chr13	28555387	-1.66234	0.0623245	4.73943e-48	4.9945e-43
rs1537106	chr21	40359005	G	A	cg02254947	chr21	40361754	-1.3601	0.0510017	4.81339e-48	5.07131e-43
rs75467880	chr17	41393265	C	T	cg25918947	chr17	41365094	-1.00502	0.0377	4.96969e-48	5.23405e-43
rs13421562	chr2	123643066	T	C	cg14215236	chr2	123746418	-1.56523	0.0587183	4.99907e-48	5.25681e-43
rs519202	chr1	24045820	C	T	cg15370339	chr1	24053982	1.20347	0.0451624	5.15287e-48	5.41333e-43
rs45439595	chr19	5212311	A	G	cg25689129	chr19	5212310	-1.69352	0.0635605	5.21223e-48	5.47165e-43
rs11558036	chr17	72832928	A	G	cg17093855	chr17	72834959	-0.808887	0.0303588	5.21198e-48	5.47165e-43
rs1268971	chr3	112493306	C	T	cg10233674	chr3	112493304	1.11514	0.0418573	5.26091e-48	5.51909e-43
rs6794622	chr3	46502834	G	T	cg01427108	chr3	46484379	-3.17543	0.119235	5.43915e-48	5.68719e-43
rs4742006	chr9	4559024	A	G	cg06917976	chr9	4559892	-2.31218	0.0868324	5.50579e-48	5.75347e-43
rs62470932	chr7	65425517	T	C	cg12673666	chr7	65817472	-2.32209	0.0872298	5.65209e-48	5.90375e-43
rs2904981	chr11	65003026	C	T	cg22229551	chr11	65033621	-0.784136	0.029466	5.82261e-48	6.06005e-43
rs62467769	chr7	66044099	A	G	cg12673666	chr7	65817472	-2.32194	0.0872872	6.03141e-48	6.06508e-43
rs62465689	chr7	66294322	A	G	cg12673666	chr7	65817472	-2.32194	0.0872872	6.03141e-48	6.06508e-43
rs7272	chr11	82535461	A	G	cg03493520	chr11	82535460	-2.83222	0.10651	6.23935e-48	6.2693e-43
rs11820751	chr11	55180892	A	G	cg02244970	chr11	55135222	-1.64645	0.0619408	6.45419e-48	6.44508e-43
rs7186832	chr16	31230463	C	T	cg03377939	chr16	31171314	2.10723	0.0792896	6.55961e-48	6.54989e-43
rs2511752	chr8	103606606	C	A	cg04483142	chr8	103675366	3.63792	0.136966	6.91329e-48	6.88756e-43
rs909685	chr22	39747671	A	T	cg15105517	chr22	39748412	-1.10309	0.0415324	6.93846e-48	6.91167e-43
rs72882832	chr2	46998100	G	A	cg23430655	chr2	46923013	-2.99764	0.112911	7.20173e-48	7.17192e-43
rs9913923	chr17	1703982	T	C	cg09901733	chr17	1731852	1.8478	0.0696402	7.58512e-48	7.54578e-43
rs1980652	chr6	2952155	G	A	cg00101728	chr6	2953027	-1.41511	0.0533505	7.81464e-48	7.77194e-43
rs147157367	chr7	98607587	T	C	cg18275289	chr7	98679614	-2.40661	0.0907351	7.84555e-48	7.78633e-43
rs886427	chr16	3023605	G	A	cg12838631	chr16	3023522	-1.37541	0.0518611	7.91339e-48	7.85202e-43
rs919063	chr8	81052358	A	G	cg04714581	chr8	81047040	-1.13414	0.0427678	7.97635e-48	7.91057e-43
rs7531728	chr1	154840516	A	C	cg09359103	chr1	154839909	-1.65002	0.0622386	8.18019e-48	8.10431e-43
rs2617170	chr12	10560957	T	C	cg08041188	chr12	10564015	2.97542	0.11247	9.89074e-48	9.78126e-43
rs12572134	chr10	47665710	G	A	cg03024831	chr10	47670781	0.799378	0.0302449	1.07703e-47	1.06259e-42
rs6840580	chr4	129389738	A	G	cg16301894	chr4	129389744	-2.23825	0.0846971	1.09069e-47	1.07592e-42
rs16975200	chr16	85109328	G	A	cg17552190	chr16	85110949	0.555368	0.0210533	1.28133e-47	1.25458e-42
rs2906468	chr1	44319007	A	G	cg13666471	chr1	44249486	-1.28581	0.0487576	1.31496e-47	1.28671e-42
rs10953072	chr7	92256339	C	A	cg11662791	chr7	92264786	-1.4998	0.0568988	1.37246e-47	1.29375e-42
rs11229374	chr11	55156434	A	C	cg02244970	chr11	55135222	-1.64093	0.0622742	1.4149e-47	1.29375e-42
rs7947870	chr11	55444514	G	A	cg02244970	chr11	55135222	-1.64093	0.0622742	1.4149e-47	1.29375e-42
rs200327607	chr11	55455564	A	C	cg02244970	chr11	55135222	-1.64093	0.0622742	1.4149e-47	1.29375e-42
rs7172615	chr15	50357743	T	G	cg20141969	chr15	50400942	1.77717	0.06749	1.50287e-47	1.3733e-42
rs146727127	chr8	18700274	A	T	cg22993554	chr8	18698050	-2.05535	0.0780767	1.54249e-47	1.40932e-42
rs9562127	chr13	114911531	T	C	cg21350909	chr13	114911566	-1.56224	0.0593644	1.58919e-47	1.45134e-42
rs7464436	chr8	2002029	T	C	cg09584650	chr8	2002012	1.63319	0.0620661	1.60163e-47	1.46251e-42
rs10939665	chr4	10037628	T	C	cg11266682	chr4	10021025	-0.810931	0.0308306	1.66267e-47	1.51737e-42
rs2565625	chr2	38072817	G	C	cg25063737	chr2	38078783	1.44666	0.0550087	1.68535e-47	1.53767e-42
rs9558994	chr13	107937131	A	G	cg18503693	chr13	107923615	-1.64345	0.0624955	1.69533e-47	1.54588e-42
rs78259470	chr1	65435145	G	A	cg00691671	chr1	65435148	1.48009	0.0563484	1.88019e-47	1.71204e-42
rs839418	chr16	58739330	T	C	cg00238023	chr16	58743589	-1.3128	0.049989	1.91234e-47	1.7403e-42
rs10242334	chr7	37234304	T	C	cg03372526	chr7	37248241	1.37356	0.0523125	1.94493e-47	1.76431e-42
rs284188	chr1	92234421	A	T	cg11403352	chr1	92232149	-1.64661	0.0627414	2.0292e-47	1.83994e-42
rs583887	chr11	65644027	T	C	cg03887787	chr11	65647532	0.638913	0.0243594	2.14278e-47	1.93884e-42
rs80104323	chr11	9660756	T	C	cg15860257	chr11	9660756	-3.32947	0.126963	2.17715e-47	1.96982e-42
rs602239	chr11	110020491	G	A	cg14982733	chr11	110019705	-2.23635	0.0853094	2.24795e-47	2.02806e-42
rs7760002	chr6	163683522	T	C	cg23844865	chr6	163681460	1.45546	0.0555531	2.36805e-47	2.13303e-42
rs11070315	chr15	41257510	G	A	cg21153102	chr15	41252147	1.02421	0.0391076	2.44832e-47	2.20464e-42
rs9748176	chr17	79584043	G	C	cg21028142	chr17	79581711	1.35709	0.0518233	2.47085e-47	2.22478e-42
rs7567580	chr2	85316885	T	C	cg12391643	chr2	85316997	-1.53428	0.0586075	2.53891e-47	2.28202e-42
rs2732552	chr11	35084592	T	C	cg22210251	chr11	35088518	-1.25034	0.0477899	2.67841e-47	2.40725e-42
rs679591	chr1	23499916	C	T	cg26491092	chr1	23510886	1.27744	0.0488349	2.72462e-47	2.44353e-42
rs11731570	chr4	122718994	C	T	cg05635388	chr4	122721892	-1.33916	0.0511958	2.73195e-47	2.44856e-42
rs2197513	chr5	36070109	C	T	cg25377862	chr5	36071462	1.5468	0.0591562	2.82624e-47	2.53115e-42
rs4535026	chr2	68134395	A	T	cg22023206	chr2	68122623	1.00679	0.0385293	2.99864e-47	2.68285e-42
rs508020	chr1	100955532	C	T	cg07412545	chr1	101003924	-1.97463	0.0756778	3.41428e-47	3.04647e-42
rs56349521	chr8	131108918	C	A	cg14282460	chr8	131108973	-1.44192	0.0552665	3.44076e-47	3.0699e-42
rs928769	chr21	39637429	A	G	cg08320524	chr21	39644354	0.843877	0.0323554	3.54721e-47	3.16108e-42
rs164216	chr3	32497829	G	C	cg14760916	chr3	32497762	2.18503	0.0837871	3.58583e-47	3.19333e-42
rs55829662	chr20	33731625	C	T	cg23523937	chr20	33736089	1.05782	0.0405979	3.87246e-47	3.42476e-42
rs34656908	chr7	76137924	T	C	cg19648647	chr7	76139488	0.981887	0.0377136	4.15626e-47	3.6705e-42
rs55896038	chr10	123207298	T	C	cg19650936	chr10	123170007	1.00591	0.0386933	4.74371e-47	4.17244e-42
rs10149194	chr14	59308198	T	C	cg02291164	chr14	59296302	1.35949	0.0523285	5.03073e-47	4.41697e-42
rs118092144	chr17	30778945	G	A	cg18200150	chr17	30822561	-1.37206	0.0528412	5.28341e-47	4.62882e-42
rs17710675	chr7	47842029	A	G	cg13840476	chr7	47842749	-2.44241	0.0940676	5.30717e-47	4.64476e-42
rs77438791	chr2	239035642	A	G	cg18693308	chr2	239035865	-0.804601	0.0309924	5.36515e-47	4.69435e-42
rs2617170	chr12	10560957	T	C	cg04531182	chr12	10563981	3.14858	0.121281	5.36747e-47	4.6958e-42
rs35099342	chr3	65868535	G	A	cg13907053	chr3	65861665	-1.19513	0.046066	5.694e-47	4.97412e-42
rs10218589	chr1	246667843	A	G	cg04798314	chr1	246668601	-2.45297	0.094566	5.78642e-47	5.05361e-42
rs653976	chr2	240114473	C	T	cg03475776	chr2	240114298	-1.79929	0.0693887	5.96353e-47	5.20222e-42
rs606394	chr5	29521140	C	A	cg00086247	chr5	29568333	1.77626	0.0685243	6.15085e-47	5.35086e-42
rs6886923	chr5	180470547	T	G	cg00299286	chr5	180478185	-1.50258	0.0580687	7.20314e-47	6.22475e-42
rs2647395	chr1	85728664	G	C	cg17737388	chr1	85724454	-1.37538	0.0532121	7.95474e-47	6.8605e-42
rs61288268	chr11	74085384	T	C	cg05832925	chr11	74026371	-1.47186	0.0569456	7.96469e-47	6.867e-42
rs231217	chr19	36258842	C	G	cg27345346	chr19	36259144	-1.2015	0.0464957	8.12229e-47	7.00245e-42
rs36010724	chr5	174697403	A	G	cg04858453	chr5	174697402	-1.77285	0.0686255	8.33487e-47	7.18485e-42
rs10803704	chr2	9957097	A	G	cg05387464	chr2	9956256	0.814509	0.0315305	8.36933e-47	7.21412e-42
rs4735811	chr8	594398	G	C	cg23958373	chr8	599963	-3.03966	0.11772	8.70476e-47	7.49871e-42
rs3897927	chr13	28562901	G	A	cg09781827	chr13	28553805	-0.989794	0.0383489	9.03687e-47	7.73324e-42
rs13192687	chr6	167394044	A	G	cg08742290	chr6	167371091	-0.781921	0.0302971	9.09296e-47	7.78078e-42
rs12624775	chr20	13229175	C	T	cg12235430	chr20	13203343	-1.65429	0.0641661	9.98987e-47	8.53746e-42
rs13022598	chr2	11352338	T	C	cg09094710	chr2	11356189	-1.7144	0.0665388	1.05575e-46	9.02151e-42
rs9525346	chr13	114806741	A	C	cg03646740	chr13	114813015	-1.45381	0.0564813	1.15395e-46	9.83399e-42
rs7597487	chr2	200717641	G	A	cg04567952	chr2	200775554	-1.50747	0.0585995	1.21469e-46	1.02949e-41
rs7694587	chr4	20850880	G	A	cg02381390	chr4	20852672	-1.30265	0.05066	1.26346e-46	1.06827e-41
rs4986120	chr17	80824654	T	G	cg25399461	chr17	80824633	-0.800924	0.0311528	1.28155e-46	1.08292e-41
rs4537857	chr13	27292666	T	C	cg11560654	chr13	27317117	-1.34141	0.0521928	1.32e-46	1.11435e-41
rs10883705	chr10	103792481	C	A	cg24230185	chr10	103698992	2.58318	0.100604	1.43622e-46	1.21146e-41
rs737967	chr22	17702778	C	T	cg09335044	chr22	17702776	0.871176	0.0339327	1.45159e-46	1.22391e-41
rs9640300	chr7	151558997	A	G	cg17918753	chr7	151561094	1.04522	0.0407285	1.50584e-46	1.2671e-41
rs28558231	chr7	30223065	A	G	cg06405219	chr7	30219135	4.03532	0.157304	1.55969e-46	1.31078e-41
rs10979	chr6	143890039	G	A	cg19872188	chr6	143884511	1.03571	0.0403874	1.60748e-46	1.35071e-41
rs8028313	chr15	68043057	G	C	cg24579218	chr15	68104479	-0.959007	0.0374429	1.79502e-46	1.50234e-41
rs2719721	chr16	10775518	C	G	cg21764456	chr16	10777077	-0.877574	0.0342794	1.87128e-46	1.56552e-41
rs4279337	chr5	124284656	A	T	cg15800513	chr5	124287528	-1.39002	0.0543421	2.01646e-46	1.68469e-41
rs114320872	chr14	103449538	T	C	cg00679769	chr14	103449538	-1.49999	0.0586894	2.16937e-46	1.81136e-41
rs75665793	chr11	134816100	G	C	cg19153300	chr11	134794980	-1.85704	0.0726596	2.16997e-46	1.81136e-41
rs4665829	chr2	26398768	A	C	cg22920501	chr2	26401640	2.05628	0.0805007	2.28208e-46	1.9036e-41
rs6966728	chr7	104618318	T	C	cg11712338	chr7	104613801	-1.84954	0.0724231	2.32712e-46	1.94094e-41
rs1544654	chr2	71055387	A	C	cg26014723	chr2	71055476	-1.46117	0.0572337	2.39462e-46	1.99571e-41
rs609037	chr2	75041317	T	C	cg13000080	chr2	75043142	-0.913904	0.0358015	2.41844e-46	2.01321e-41
rs55896038	chr10	123207298	T	C	cg16653991	chr10	123244536	1.44948	0.0568109	2.53005e-46	2.09425e-41
rs6995718	chr8	139846822	A	G	cg13892472	chr8	139847905	1.19609	0.0469342	2.8069e-46	2.32135e-41
rs12639755	chr4	8280040	T	C	cg25730237	chr4	8279150	-0.690563	0.0271112	2.93592e-46	2.42143e-41
rs4148557	chr3	183733784	A	G	cg01324343	chr3	183735012	-1.77448	0.0696666	2.94025e-46	2.42486e-41
rs12260650	chr10	129648201	A	C	cg20101324	chr10	129649555	-1.86655	0.0732899	2.9715e-46	2.44737e-41
rs56205307	chr3	193290969	T	C	cg05946535	chr3	193272783	-0.97395	0.0382514	3.03682e-46	2.49696e-41
rs1219658	chr1	226408451	A	G	cg08325928	chr1	226421107	1.72257	0.0676775	3.13699e-46	2.57769e-41
rs116815490	chr14	100609122	C	T	cg04187846	chr14	100642246	-2.84314	0.111756	3.27132e-46	2.68683e-41
rs75509974	chr6	8087916	T	C	cg18093864	chr6	8087916	-3.62776	0.142639	3.35808e-46	2.75681e-41
rs61821659	chr1	159784141	A	G	cg21598751	chr1	159791473	-2.88414	0.113415	3.39496e-46	2.78532e-41
rs9940744	chr16	23943445	G	A	cg26685404	chr16	23957272	0.726622	0.0285773	3.43627e-46	2.81743e-41
rs2796749	chr6	111194703	C	G	cg18434912	chr6	111194786	1.72139	0.067703	3.44793e-46	2.82584e-41
rs12666608	chr7	47173621	T	C	cg14680128	chr7	47185016	-1.30846	0.0514696	3.4913e-46	2.85825e-41
rs7146274	chr14	31731172	G	T	cg20071972	chr14	31727551	0.755706	0.0297348	3.57945e-46	2.92991e-41
rs7573161	chr2	7813271	T	G	cg22708768	chr2	7813295	0.732947	0.0288679	3.90933e-46	3.19386e-41
rs8118732	chr20	54923198	A	G	cg00169354	chr20	54922827	1.25409	0.0494025	3.97069e-46	3.2438e-41
rs28518786	chr1	153608116	C	G	cg23505766	chr1	153582540	-1.59857	0.0630911	4.69535e-46	3.82481e-41
rs2075521	chr16	21222941	A	C	cg18249108	chr16	21222939	-0.600767	0.0237143	4.75888e-46	3.87634e-41
rs55829662	chr20	33731625	C	T	cg21748271	chr20	33736177	1.00964	0.0398683	4.9158e-46	4.00096e-41
rs7214510	chr17	59857275	C	A	cg02163778	chr17	59893520	1.58282	0.0625107	4.97677e-46	4.04966e-41
rs11860968	chr16	1496613	C	T	cg27075654	chr16	1503444	-1.60677	0.0634719	5.08586e-46	4.12943e-41
rs4545285	chr1	232736249	A	G	cg12894334	chr1	232736209	1.63138	0.0645105	5.57374e-46	4.5186e-41
rs11655015	chr17	1071624	T	C	cg20870820	chr17	1072472	1.15496	0.0456755	5.62184e-46	4.55603e-41
rs7258937	chr19	33938800	T	C	cg01625851	chr19	33938817	-1.174	0.046433	5.66832e-46	4.59344e-41
rs6750059	chr2	109611097	C	T	cg22489876	chr2	109609846	-1.06436	0.0421017	5.72855e-46	4.64119e-41
rs10786791	chr10	106161929	A	C	cg01780345	chr10	106147097	-2.01465	0.0797742	6.28451e-46	5.06621e-41
rs3765327	chr16	819719	C	T	cg03433313	chr16	819064	-1.34559	0.0532984	6.46457e-46	5.21077e-41
rs61847407	chr10	12462602	G	A	cg22427009	chr10	12455260	-1.41479	0.0560588	6.66579e-46	5.37236e-41
rs178826	chr17	16083684	C	T	cg10428661	chr17	16120197	1.08879	0.0431693	7.05643e-46	5.68462e-41
rs13411119	chr2	58478179	A	G	cg24906015	chr2	58482767	-2.02502	0.0803458	7.511e-46	6.03202e-41
rs72811469	chr2	61471018	C	A	cg21655992	chr2	61465487	2.11024	0.0837572	7.75242e-46	6.22238e-41
rs2441097	chr5	62081016	T	C	cg23527945	chr5	62079718	-0.956452	0.0379624	7.75365e-46	6.22302e-41
rs62194247	chr2	162113406	A	G	cg13806767	chr2	162164127	-1.38952	0.0551571	7.82682e-46	6.26018e-41
rs3745802	chr19	46271177	T	G	cg14061069	chr19	46274453	0.913425	0.03628	8.25084e-46	6.58489e-41
rs28518786	chr1	153608116	C	G	cg08477332	chr1	153590243	2.97884	0.118315	8.25178e-46	6.58489e-41
rs1467464	chr1	28211650	C	T	cg12694142	chr1	28217105	1.34119	0.0533082	8.78735e-46	6.9997e-41
rs6472283	chr8	50107233	T	A	cg02168270	chr8	50110978	1.8393	0.0731701	9.49133e-46	7.54566e-41
rs8000490	chr13	49428142	G	C	cg20561509	chr13	49427965	1.41423	0.0562743	9.70559e-46	7.71384e-41
rs10833312	chr11	20386301	A	C	cg24426391	chr11	20384886	1.47635	0.0587639	9.97217e-46	7.92438e-41
rs7172615	chr15	50357743	T	G	cg13399903	chr15	50352288	1.86013	0.0740529	1.01281e-45	8.04426e-41
rs55896038	chr10	123207298	T	C	cg08899523	chr10	123244591	1.1587	0.0461414	1.03861e-45	8.15257e-41
rs11649849	chr17	48582276	A	G	cg20111217	chr17	48585264	1.58734	0.0632186	1.05033e-45	8.23772e-41
rs7520382	chr1	69043224	C	T	cg27128435	chr1	69066087	-1.62634	0.064793	1.0811e-45	8.46926e-41
rs9467483	chr6	25395972	C	T	cg11924638	chr6	25408223	1.59603	0.0635888	1.08568e-45	8.48462e-41
rs653976	chr2	240114473	C	T	cg27074582	chr2	240114406	-1.79419	0.0715761	1.2177e-45	9.49957e-41
rs35198327	chr10	354301	C	T	cg09983140	chr10	354353	1.31958	0.0526459	1.22495e-45	9.54831e-41
rs13036464	chr20	17665867	C	G	cg26840689	chr20	17625263	-1.08676	0.0434152	1.37802e-45	1.07021e-40
rs6498205	chr16	11591768	G	A	cg01542401	chr16	11593298	-1.01277	0.0404879	1.46695e-45	1.13667e-40
rs2327404	chr20	11353417	C	G	cg27219185	chr20	11360021	1.50998	0.0603788	1.49755e-45	1.15988e-40
rs4427135	chr8	128802021	C	A	cg16467921	chr8	128801108	-1.44414	0.0577612	1.53255e-45	1.18614e-40
rs9534513	chr13	47474138	G	A	cg24118521	chr13	47472330	-1.89241	0.0757698	1.68057e-45	1.30035e-40
rs6081679	chr20	19588793	T	C	cg03111560	chr20	19590642	2.2613	0.0906486	1.86934e-45	1.44594e-40
rs2617170	chr12	10560957	T	C	cg06264089	chr12	10563947	2.50945	0.100629	1.92408e-45	1.48772e-40
rs3827266	chr21	46975848	T	C	cg25211403	chr21	46975897	1.91232	0.0767119	1.98733e-45	1.53612e-40
rs2279575	chr12	77417344	A	G	cg07679219	chr12	77417738	1.70311	0.0683266	2.0052e-45	1.54985e-40
rs5013041	chr1	222156990	A	C	cg16552533	chr1	222183226	-1.58936	0.0637928	2.08934e-45	1.61225e-40
rs11261017	chr1	18805328	C	T	cg25172338	chr1	18806046	-1.15267	0.0462909	2.1956e-45	1.69315e-40
rs11196681	chr10	116047040	T	C	cg17453018	chr10	116048434	-0.876053	0.0352312	2.48388e-45	1.91027e-40
rs16978286	chr18	42741986	T	C	cg22286046	chr18	42742029	-1.27768	0.0513888	2.50963e-45	1.92976e-40
rs371671	chr19	13870153	A	C	cg16474696	chr19	13875014	2.914	0.117236	2.57345e-45	1.9783e-40
rs77891912	chr19	52726288	A	G	cg13312910	chr19	52729981	-1.6135	0.0649297	2.62846e-45	2.01939e-40
rs11096920	chr4	38018345	G	C	cg01844045	chr4	38045690	-1.5675	0.0630799	2.63301e-45	2.02015e-40
rs62056835	chr17	43988623	A	G	cg18228076	chr17	43983362	-1.88832	0.0759951	2.64761e-45	2.03114e-40
rs3822835	chr5	136966985	A	G	cg10786767	chr5	136965680	-1.04586	0.0421083	2.74732e-45	2.10615e-40
rs112399769	chr7	101107981	T	C	cg14346313	chr7	101132327	-2.33976	0.0942435	2.85461e-45	2.18781e-40
rs4735811	chr8	594398	G	C	cg02524346	chr8	600233	-2.66035	0.107182	2.91486e-45	2.23314e-40
rs10135442	chr14	105560091	A	G	cg16310077	chr14	105554214	1.28634	0.0518462	3.02308e-45	2.31493e-40
rs769697	chr12	89703148	A	G	cg13284271	chr12	89703607	0.638554	0.025767	3.34975e-45	2.56425e-40
rs975950	chr2	20331128	T	A	cg06375623	chr2	20339790	0.61479	0.0248208	3.50532e-45	2.68103e-40
rs11121559	chr1	10455148	A	G	cg00147627	chr1	10455147	-1.75988	0.0710884	3.67083e-45	2.80687e-40
rs3848713	chr20	44470676	T	C	cg22515913	chr20	44517333	0.689166	0.0278569	3.8953e-45	2.97515e-40
rs12914713	chr15	68367515	C	A	cg22576950	chr15	68522787	0.875973	0.0354129	3.94489e-45	3.01189e-40
rs7947138	chr11	2214467	C	T	cg08005462	chr11	2212133	0.871048	0.0352271	4.07864e-45	3.11383e-40
rs2279574	chr12	89745477	C	A	cg12414174	chr12	89748895	1.41098	0.0570661	4.09587e-45	3.12682e-40
rs80327315	chr6	131538761	C	T	cg26435773	chr6	131520782	-1.77736	0.0718878	4.11528e-45	3.13978e-40
rs115908188	chr3	44965765	T	C	cg16859511	chr3	45058178	-3.33076	0.134792	4.32323e-45	3.29702e-40
rs77563178	chr6	166363520	C	T	cg22410568	chr6	166355632	-1.86086	0.0753678	4.64231e-45	3.52825e-40
rs2983304	chr20	23508573	C	T	cg22732361	chr20	23522192	1.21784	0.0493264	4.65825e-45	3.53999e-40
rs14420	chr10	97072040	G	A	cg12129912	chr10	97123120	4.07852	0.165308	4.95522e-45	3.67931e-40
rs4537857	chr13	27292666	T	C	cg01903420	chr13	27295928	1.76839	0.07174	5.36342e-45	3.97555e-40
rs115208523	chr1	162157061	G	T	cg24413597	chr1	162155427	-1.71844	0.0697249	5.43995e-45	4.02744e-40
rs12470560	chr2	102868840	C	T	cg23719516	chr2	102870456	1.41161	0.0572822	5.49735e-45	4.06719e-40
rs9651195	chr1	66956685	A	G	cg26647036	chr1	66956611	-1.9342	0.0784971	5.55102e-45	4.10668e-40
rs8469	chr2	74687550	C	T	cg25426273	chr2	74727321	0.698726	0.0283684	5.75372e-45	4.2542e-40
rs2264578	chr17	80711700	A	G	cg22325292	chr17	80708367	-2.16571	0.0879496	5.87758e-45	4.34262e-40
rs1870124	chr2	219187740	C	T	cg05991184	chr2	219186017	1.00884	0.0409898	6.14744e-45	4.53846e-40
rs2719150	chr2	42311264	T	C	cg21148188	chr2	42324450	2.15559	0.0875881	6.17806e-45	4.56084e-40
rs61898138	chr11	54875244	T	G	cg02244970	chr11	55135222	-1.58168	0.0642743	6.22836e-45	4.59392e-40
rs12914713	chr15	68367515	C	A	cg20716080	chr15	68522777	0.797483	0.0324203	6.45614e-45	4.74787e-40
rs501742	chr1	115553266	T	C	cg11482926	chr1	115260643	-2.08766	0.0848762	6.49716e-45	4.77656e-40
rs3897927	chr13	28562901	G	A	cg02645340	chr13	28553783	-0.930148	0.0378545	7.10232e-45	5.18765e-40
rs548854	chr11	57159189	T	C	cg15971518	chr11	57159174	1.49099	0.0607063	7.38531e-45	5.38909e-40
rs3798480	chr6	36354512	C	G	cg07856975	chr6	36356162	1.11142	0.04527	7.65285e-45	5.57916e-40
rs1677646	chr5	79964594	T	C	cg14759944	chr5	80009589	1.56745	0.0638473	7.67733e-45	5.59299e-40
rs6478117	chr9	117662144	G	A	cg10912203	chr9	117656633	1.2665	0.0515927	7.73203e-45	5.63139e-40
rs7586066	chr2	54810492	G	A	cg23486701	chr2	54789491	2.0347	0.0829483	8.25601e-45	5.99888e-40
rs4715596	chr6	56102990	G	T	cg02484732	chr6	56096198	2.07005	0.0843989	8.33736e-45	6.05211e-40
rs38469	chr7	30588609	G	A	cg09665632	chr7	30588577	-1.04235	0.042501	8.38732e-45	6.08683e-40
rs823080	chr1	205789282	A	G	cg16334093	chr1	205819600	1.89961	0.0774791	8.61842e-45	6.25358e-40
rs1866558	chr2	105193300	G	A	cg27666049	chr2	105198953	0.83891	0.0342255	8.82067e-45	6.3987e-40
rs9430004	chr1	209775800	T	C	cg02738594	chr1	209775750	0.707475	0.0288745	9.12765e-45	6.61869e-40
rs4881530	chr10	834736	A	G	cg10556349	chr10	835070	-0.877577	0.0358173	9.13785e-45	6.62574e-40
rs11155241	chr6	142664439	A	T	cg18131185	chr6	142623588	1.01032	0.0412374	9.18624e-45	6.65371e-40
rs7199320	chr16	74249833	T	C	cg06763914	chr16	74260395	0.885086	0.0361462	9.6496e-45	6.98505e-40
rs4234093	chr2	241840245	G	A	cg04034577	chr2	241836375	0.526413	0.021506	9.96093e-45	7.2056e-40
rs1219658	chr1	226408451	A	G	cg18354264	chr1	226411008	0.628355	0.0256796	1.02655e-44	7.41915e-40
rs7940108	chr11	64266200	A	G	cg02323726	chr11	64258238	0.911498	0.0372546	1.03542e-44	7.47755e-40
rs1775909	chr10	29097290	G	C	cg01532172	chr10	29095657	-1.27316	0.0520487	1.05717e-44	7.63391e-40
rs9567696	chr13	31582407	A	G	cg11842073	chr13	31585928	-1.7544	0.0717257	1.06135e-44	7.66094e-40
rs991512	chr18	68919785	G	C	cg14097152	chr18	68919585	-1.09776	0.0448942	1.09124e-44	7.8747e-40
rs9534513	chr13	47474138	G	A	cg23881368	chr13	47472343	-1.23399	0.0504773	1.11401e-44	8.03369e-40
rs113799112	chr3	145773607	C	A	cg06974914	chr3	145780581	-2.11896	0.0866866	1.12402e-44	8.096e-40
rs4773203	chr13	111173697	C	G	cg20690458	chr13	111174402	1.4154	0.0579147	1.14247e-44	8.22603e-40
rs594655	chr1	146515076	T	G	cg02487331	chr1	146550467	2.37732	0.0972876	1.15646e-44	8.31412e-40
rs3826151	chr16	84208335	T	G	cg01733572	chr16	84209087	1.78245	0.0729587	1.1779e-44	8.46269e-40
rs11153771	chr6	119032179	T	G	cg23632513	chr6	119032113	-0.907256	0.0371417	1.19507e-44	8.58476e-40
rs14307	chr1	38147606	A	T	cg06917450	chr1	38156652	1.64829	0.067556	1.32182e-44	9.40728e-40
rs9400170	chr6	108306242	T	C	cg02626665	chr6	108307242	1.3856	0.0568365	1.42157e-44	1.00844e-39
rs4771946	chr13	97062424	C	T	cg25627364	chr13	97050032	0.932289	0.0382578	1.47462e-44	1.02766e-39
rs2878346	chr11	54807391	T	C	cg02244970	chr11	55135222	-1.57804	0.064759	1.47816e-44	1.02766e-39
rs9534513	chr13	47474138	G	A	cg15692052	chr13	47472250	-0.755297	0.0309964	1.48165e-44	1.03003e-39
rs141377546	chr1	58983944	A	G	cg16786284	chr1	58926331	-1.34024	0.0550146	1.51278e-44	1.05105e-39
rs7774863	chr6	13296206	G	A	cg26713363	chr6	13296066	-1.03441	0.0424882	1.60121e-44	1.10811e-39
rs7172615	chr15	50357743	T	G	cg17420693	chr15	50411396	1.43579	0.0590509	1.79299e-44	1.23769e-39
rs7385678	chr7	3188156	C	T	cg04616709	chr7	3190118	-1.00178	0.0412535	2.00581e-44	1.38259e-39
rs11619767	chr13	53155898	T	C	cg00495681	chr13	53174319	1.45912	0.0601074	2.06659e-44	1.4229e-39
rs35653386	chr2	68909128	G	A	cg10812522	chr2	68918232	-1.98479	0.0817852	2.11775e-44	1.45636e-39
rs77043383	chr2	120006591	A	G	cg17276106	chr2	120006590	-1.54546	0.0636985	2.16706e-44	1.4902e-39
rs5744844	chr12	133238076	C	T	cg11015557	chr12	133212776	1.31312	0.0541506	2.2678e-44	1.55774e-39
rs7219204	chr17	18775561	A	G	cg13671730	chr17	18836108	0.590052	0.0243362	2.29719e-44	1.57648e-39
rs853231	chr17	35814383	A	G	cg06685058	chr17	35819254	-1.1803	0.0486859	2.32013e-44	1.59215e-39
rs62303904	chr4	40265010	C	A	cg25243082	chr4	40267141	1.58027	0.0652369	2.49084e-44	1.70756e-39
rs301805	chr1	8481016	T	G	cg16484858	chr1	8484694	2.00645	0.0828785	2.62055e-44	1.79596e-39
rs6878284	chr5	101769726	C	T	cg23182263	chr5	101757241	1.00176	0.0413968	2.72392e-44	1.866e-39
rs10846201	chr12	15698549	A	G	cg11016707	chr12	15703954	1.54362	0.0637953	2.74785e-44	1.88212e-39
rs138012443	chr10	64434282	G	A	cg09533556	chr10	64441361	1.95426	0.0807729	2.7669e-44	1.89471e-39
rs11088259	chr21	16410960	A	G	cg16287373	chr21	16421300	-1.16076	0.0479836	2.80537e-44	1.92068e-39
rs61876202	chr11	8854673	A	C	cg24654028	chr11	8854482	1.57472	0.0651217	2.90409e-44	1.9855e-39
rs284188	chr1	92234421	A	T	cg04425604	chr1	92232791	-1.52264	0.0629873	2.98307e-44	2.0394e-39
rs9467483	chr6	25395972	C	T	cg03475578	chr6	25403593	0.79564	0.0329608	3.3855e-44	2.29729e-39
rs11160088	chr14	93148797	A	G	cg05157625	chr14	93153553	1.21749	0.0504587	3.51832e-44	2.38672e-39
rs1474997	chr1	233142802	G	A	cg06275774	chr1	233151949	1.78885	0.0741434	3.53813e-44	2.39971e-39
rs11102263	chr1	111916670	C	T	cg18346412	chr1	111929363	-1.10779	0.0459808	4.00855e-44	2.71488e-39
rs11216569	chr11	117699377	T	C	cg10997248	chr11	117699019	0.983594	0.0408426	4.15642e-44	2.81328e-39
rs10769229	chr11	5813019	C	T	cg19751990	chr11	5800287	-1.37888	0.0572902	4.37707e-44	2.95925e-39
rs823080	chr1	205789282	A	G	cg11965913	chr1	205819406	2.81453	0.116976	4.5003e-44	3.01944e-39
rs635277	chr9	136822180	G	C	cg16689426	chr9	136822078	-0.720551	0.0299546	4.59858e-44	3.08189e-39
rs4919741	chr12	53272920	A	G	cg11069395	chr12	53272002	1.12735	0.0468932	4.83788e-44	3.24165e-39
rs6720381	chr2	130567425	A	T	cg26446294	chr2	130559194	-1.32785	0.0553156	5.5133e-44	3.6857e-39
rs869672	chr15	79430860	G	A	cg17916960	chr15	79447300	1.43527	0.0597905	5.51285e-44	3.6857e-39
rs6910232	chr6	10902439	G	A	cg25727811	chr6	10902517	-1.18696	0.0494996	6.05867e-44	4.04801e-39
rs4406078	chr4	57521325	C	T	cg00511755	chr4	57523706	-0.922918	0.0385008	6.23087e-44	4.16169e-39
rs687621	chr9	136137065	G	A	cg21160290	chr9	136149941	1.41873	0.0591849	6.23714e-44	4.1649e-39
rs111815457	chr8	75948320	G	T	cg23742047	chr8	75879781	-2.05507	0.0857545	6.38766e-44	4.26001e-39
rs76448052	chr3	12935801	T	C	cg16562217	chr3	12941457	-3.27023	0.136482	6.47279e-44	4.31436e-39
rs7977634	chr12	68847556	A	G	cg11799593	chr12	68845869	1.72872	0.0721672	6.6304e-44	4.41671e-39
rs17770965	chr16	87328597	A	G	cg15448314	chr16	87329473	0.846453	0.035369	7.1948e-44	4.76743e-39
rs6962998	chr7	157487013	C	A	cg05124021	chr7	157487066	1.79571	0.0750532	7.36189e-44	4.87633e-39
rs3974478	chr4	103841253	G	A	cg24951224	chr4	103730655	-1.28455	0.0536979	7.47136e-44	4.94746e-39
rs35239127	chr4	28994078	T	C	cg00004786	chr4	28997413	0.852135	0.0356235	7.50277e-44	4.96248e-39
rs10215194	chr7	55345282	A	G	cg22282433	chr7	55340177	-0.775062	0.0324019	7.5108e-44	4.96756e-39
rs11731570	chr4	122718994	C	T	cg06713675	chr4	122721982	-1.21309	0.0507222	7.62114e-44	5.03936e-39
rs4726947	chr7	147999397	C	G	cg23998942	chr7	148001963	1.05496	0.0441143	7.67794e-44	5.07385e-39
rs12470373	chr2	216694165	T	C	cg06202614	chr2	216696255	2.01491	0.0843049	8.08237e-44	5.33938e-39
rs2305473	chr7	158536267	C	T	cg26651303	chr7	158533204	0.787901	0.0329707	8.1785e-44	5.39736e-39
rs61774752	chr1	41847024	T	C	cg14028856	chr1	41845592	-1.45153	0.0607476	8.25719e-44	5.44904e-39
rs9291603	chr4	12949276	G	A	cg13371285	chr4	12949652	1.40821	0.0589394	8.31519e-44	5.48681e-39
rs3820328	chr1	20142447	G	A	cg09195271	chr1	20142497	1.21571	0.0508901	8.42119e-44	5.55598e-39
rs7238098	chr18	77803307	G	A	cg13878487	chr18	77799808	1.0721	0.0448888	8.59598e-44	5.6663e-39
rs3886691	chr2	175901341	T	C	cg02622254	chr2	175895436	-0.922884	0.0386517	8.80173e-44	5.80058e-39
rs77739080	chr7	48702113	T	C	cg05226593	chr7	48704172	-1.84833	0.0774514	9.21413e-44	6.07123e-39
rs1862385	chr5	158338397	T	C	cg10386082	chr5	158313279	0.852398	0.0357306	9.49386e-44	6.25353e-39
rs2908203	chr7	75924218	T	G	cg10193107	chr7	75924270	1.14859	0.0481525	9.5988e-44	6.31767e-39
rs2679890	chr2	105916912	C	T	cg02822894	chr2	105940459	1.48725	0.0623661	9.81494e-44	6.45067e-39
rs147157367	chr7	98607587	T	C	cg19853943	chr7	98679629	-2.26506	0.0951141	1.10791e-43	7.12565e-39
rs67748282	chr19	3480998	G	A	cg10871744	chr19	3480940	0.897553	0.0377045	1.14587e-43	7.3655e-39
rs637185	chr11	69308023	T	C	cg03834478	chr11	69323978	3.86258	0.162269	1.15136e-43	7.39945e-39
rs11060115	chr12	129554644	A	G	cg15532640	chr12	129554566	1.62536	0.0683158	1.20204e-43	7.72095e-39
rs147544111	chr3	52269892	T	C	cg05025732	chr3	52265320	-2.95102	0.124052	1.21626e-43	7.80876e-39
rs451737	chr17	43683392	G	A	cg18228076	chr17	43983362	-1.89245	0.0795822	1.25638e-43	8.05145e-39
rs13151061	chr4	129524513	A	G	cg13054514	chr4	129522570	-1.08992	0.0458666	1.33773e-43	8.56965e-39
rs12702435	chr7	1197994	T	C	cg16145915	chr7	1198662	0.565981	0.0238391	1.44486e-43	9.24639e-39
rs2436889	chr8	103576658	A	G	cg20892275	chr8	103577001	-1.51611	0.0638909	1.51058e-43	9.66128e-39
rs11863911	chr16	85292418	C	T	cg02978505	chr16	85292322	-1.33809	0.0564065	1.55172e-43	9.92261e-39
rs4942449	chr13	46406962	C	A	cg26541517	chr13	46407790	-1.19953	0.050615	1.68961e-43	1.0799e-38
rs11155241	chr6	142664439	A	T	cg04753771	chr6	142623602	1.20246	0.0507468	1.71427e-43	1.09394e-38
rs837706	chr16	10113741	T	C	cg22113540	chr16	10125521	1.97548	0.0833842	1.73923e-43	1.10957e-38
rs34701569	chr2	234143048	C	G	cg09228095	chr2	234143023	-0.888527	0.0375225	1.81418e-43	1.15676e-38
rs55896004	chr16	87753512	A	G	cg07904900	chr16	87754207	-2.64234	0.111592	1.82243e-43	1.16161e-38
rs4730237	chr7	107047554	T	C	cg23024343	chr7	107201750	-1.36955	0.0579028	2.00558e-43	1.27657e-38
rs10735590	chr9	90098794	C	T	cg19303590	chr9	90108568	1.19037	0.0503325	2.02467e-43	1.28636e-38
rs16828069	chr2	151189057	A	G	cg02354225	chr2	151165708	-1.98223	0.0838181	2.03077e-43	1.29006e-38
rs4142382	chr6	6964649	A	G	cg00341374	chr6	6970311	-0.59047	0.0249706	2.05068e-43	1.30114e-38
rs72993371	chr6	154740785	C	T	cg00688664	chr6	154731897	-2.25797	0.0955489	2.16731e-43	1.37385e-38
rs2498811	chr14	92325242	G	T	cg00365182	chr14	92334328	-3.56455	0.150848	2.17905e-43	1.38087e-38
rs4750779	chr10	131669792	T	C	cg09252806	chr10	131669630	1.43282	0.0606393	2.19175e-43	1.38879e-38
rs7176895	chr15	78117800	G	A	cg18266472	chr15	78111889	-2.04866	0.0867264	2.24438e-43	1.42131e-38
rs10479762	chr7	2045351	T	C	cg04593460	chr7	2045488	0.977136	0.0413673	2.2539e-43	1.42715e-38
rs11636016	chr15	74291976	G	T	cg04815973	chr15	74267168	1.15067	0.0487171	2.26567e-43	1.43454e-38
rs757660	chr22	30793137	A	G	cg03868770	chr22	30783737	-0.971247	0.0411213	2.2698e-43	1.43703e-38
rs1410119	chr6	20280123	A	G	cg05108359	chr6	20280167	-1.39511	0.0590953	2.36687e-43	1.49442e-38
rs2007069	chr17	65290112	G	A	cg09863391	chr17	65293896	-3.18344	0.134889	2.43102e-43	1.53452e-38
rs58875084	chr19	15027888	T	C	cg02580948	chr19	15027830	1.01564	0.0430477	2.49433e-43	1.57385e-38
rs1520241	chr16	65000303	G	A	cg16500501	chr16	65093379	-1.95905	0.0830751	2.60563e-43	1.64262e-38
rs2264578	chr17	80711700	A	G	cg02398342	chr17	80708632	-2.18947	0.0929719	2.93158e-43	1.84288e-38
rs16966271	chr15	38423730	T	C	cg17365896	chr15	38423730	-1.22591	0.0520569	2.93491e-43	1.84489e-38
rs1457288	chr8	110534775	C	T	cg05464645	chr8	110535119	-1.57346	0.0668263	2.97786e-43	1.87048e-38
rs2304359	chr7	1590280	A	G	cg04633141	chr7	1588319	-1.72294	0.0732063	3.0907e-43	1.94007e-38
rs11548104	chr1	153587308	C	T	cg11343894	chr1	153599704	-1.50883	0.0641206	3.13952e-43	1.97046e-38
rs6789330	chr3	113671006	C	T	cg12869254	chr3	113675647	1.96456	0.0835069	3.2041e-43	2.01063e-38
rs10059713	chr5	71779372	T	C	cg21006536	chr5	71806763	1.27834	0.0543605	3.32205e-43	2.08198e-38
rs239258	chr11	64981472	C	G	cg22920635	chr11	64980991	-0.975849	0.0415004	3.34333e-43	2.09513e-38
rs11240324	chr1	204955319	A	G	cg09481780	chr1	204953805	-1.12217	0.0477265	3.36284e-43	2.10689e-38
rs12924698	chr16	56791999	G	T	cg07737292	chr16	56892460	-1.85349	0.0788339	3.37818e-43	2.11641e-38
rs6494500	chr15	65178950	T	C	cg02479656	chr15	65165419	0.932806	0.039675	3.38111e-43	2.11778e-38
rs2279574	chr12	89745477	C	A	cg05403689	chr12	89748932	1.27342	0.0541705	3.42488e-43	2.145e-38
rs73232936	chr3	140968755	A	G	cg10336025	chr3	140987789	-3.18509	0.135572	3.60664e-43	2.25835e-38
rs236322	chr1	94056279	T	G	cg08237401	chr1	94057789	1.26674	0.0539973	4.09544e-43	2.55833e-38
rs1651891	chr19	868620	A	G	cg09670971	chr19	888612	-1.56993	0.0669592	4.30312e-43	2.68687e-38
rs35979410	chr2	99404465	A	G	cg05245586	chr2	99491717	-2.43083	0.10368	4.31105e-43	2.68687e-38
rs11919327	chr3	192440510	C	T	cg15543551	chr3	192445202	0.753946	0.0321894	4.70055e-43	2.91977e-38
rs6512269	chr19	18618225	T	C	cg01065977	chr19	18549689	-1.37238	0.0586178	4.87543e-43	3.02708e-38
rs7947230	chr11	8646670	G	T	cg08449403	chr11	8632315	-2.01836	0.0862589	5.12663e-43	3.18124e-38
rs73572621	chr19	58845441	A	G	cg02865302	chr19	58840581	-1.50417	0.0642916	5.18105e-43	3.21108e-38
rs3111756	chr2	231732197	A	G	cg18346707	chr2	231732249	-1.21652	0.0519976	5.18823e-43	3.21539e-38
rs34837883	chr4	16231719	C	T	cg00555420	chr4	16214868	-0.876543	0.0374776	5.3281e-43	3.30078e-38
rs10857487	chr10	50623318	G	A	cg02562448	chr10	50616670	0.658815	0.0281733	5.41012e-43	3.35071e-38
rs11721595	chr4	5377491	A	G	cg14422932	chr4	5374425	-2.28479	0.0977076	5.417e-43	3.35483e-38
rs75500751	chr20	10387248	G	A	cg04931690	chr20	10414773	3.29391	0.140923	5.62412e-43	3.48174e-38
rs4782251	chr16	19503148	C	T	cg10924731	chr16	19525303	-0.89162	0.0381491	5.66448e-43	3.49713e-38
rs55896038	chr10	123207298	T	C	cg10379346	chr10	123355239	-1.67847	0.0718149	5.66023e-43	3.49713e-38
rs2347789	chr22	29402314	A	G	cg14565417	chr22	29412439	-1.31308	0.0562538	6.3304e-43	3.89135e-38
rs55896038	chr10	123207298	T	C	cg25052156	chr10	123355454	-1.59898	0.0686339	7.47913e-43	4.58321e-38
rs220312	chr21	43519032	A	G	cg11678776	chr21	43518341	1.57474	0.0675997	7.54096e-43	4.62071e-38
rs77067725	chr18	77439001	C	T	cg16288572	chr18	77499273	-1.87838	0.0806828	7.94312e-43	4.86084e-38
rs9381915	chr6	13310929	C	T	cg21559075	chr6	13295946	-0.718429	0.0308696	8.18308e-43	5.00553e-38
rs17341992	chr5	142893637	C	T	cg05048928	chr5	142895720	0.7528	0.0323634	8.56584e-43	5.23538e-38
rs4821653	chr22	37771985	G	A	cg21055910	chr22	37774038	0.856776	0.0368363	8.62201e-43	5.26407e-38
rs13057158	chr22	23746923	C	T	cg09692492	chr22	23744717	1.11511	0.0479585	8.86638e-43	5.26407e-38
rs1980652	chr6	2952155	G	A	cg05082466	chr6	2953123	-1.38149	0.0594372	9.15826e-43	5.40974e-38
rs1297205	chr1	179906965	C	G	cg02664390	chr1	179911884	1.66371	0.0715862	9.23226e-43	5.453e-38
rs1842147	chr17	41435192	T	C	cg10047753	chr17	41438598	0.91003	0.0391775	9.66575e-43	5.70643e-38
rs7774863	chr6	13296206	G	A	cg19937878	chr6	13296149	-0.998996	0.0430177	9.86659e-43	5.82162e-38
rs12405992	chr1	156594364	C	T	cg01612182	chr1	156593260	-1.24253	0.0535182	1.0089e-42	5.95114e-38
rs4802560	chr19	49617076	G	T	cg10667338	chr19	49617042	1.17381	0.0505666	1.02295e-42	6.03101e-38
rs11078520	chr17	4485073	C	G	cg13375589	chr17	4487125	1.69197	0.0729125	1.05279e-42	6.20257e-38
rs1572538	chr10	3465587	A	G	cg17371064	chr10	3464176	-1.38943	0.0598832	1.06521e-42	6.27313e-38
rs3135146	chr4	3307638	C	G	cg18352616	chr4	3374830	-1.21871	0.0525265	1.06708e-42	6.28307e-38
rs476677	chr17	67296411	G	C	cg06364604	chr17	67219963	-1.69413	0.0730445	1.10278e-42	6.49031e-38
rs1991858	chr4	35904591	G	A	cg24218277	chr4	35914089	-0.94015	0.0405654	1.17482e-42	6.88665e-38
rs7947780	chr11	82643760	T	G	cg01176728	chr11	82671917	0.911809	0.0393472	1.18678e-42	6.9562e-38
rs7667384	chr4	42750516	C	T	cg12367833	chr4	42764094	-1.51025	0.0651929	1.22067e-42	7.12368e-38
rs12120788	chr1	157237374	A	C	cg26911830	chr1	157219222	-1.37434	0.0593339	1.23437e-42	7.20071e-38
rs8066107	chr17	66675	G	A	cg13768055	chr17	65505	-2.03877	0.08802	1.23561e-42	7.20732e-38
rs76007960	chr19	45593289	T	G	cg01867142	chr19	45595291	2.17918	0.0940832	1.23721e-42	7.20866e-38
rs6113585	chr20	22207765	G	T	cg19514972	chr20	22213143	1.55774	0.0672841	1.28702e-42	7.48173e-38
rs7155657	chr14	77571077	T	C	cg20890056	chr14	77586411	1.55298	0.0670835	1.29544e-42	7.52669e-38
rs3135145	chr4	3299504	T	C	cg02754929	chr4	3295736	-1.04095	0.0449752	1.31929e-42	7.66273e-38
rs9616810	chr22	51094926	T	C	cg26662672	chr22	51094766	-1.05098	0.0454163	1.33978e-42	7.78079e-38
rs9320327	chr6	110715194	A	T	cg05206802	chr6	110720108	0.707432	0.0305721	1.34595e-42	7.81534e-38
rs3804586	chr3	125732531	T	G	cg04553112	chr3	125709451	1.96963	0.0851492	1.38812e-42	8.04474e-38
rs35203783	chr11	132695944	G	C	cg09547564	chr11	132695944	1.41655	0.0612795	1.46952e-42	8.51167e-38
rs11132825	chr4	170788533	C	T	cg04635280	chr4	170788531	1.26871	0.0549102	1.53206e-42	8.85912e-38
rs10153656	chr2	1836815	T	C	cg20846728	chr2	1843184	-1.41144	0.0611218	1.60751e-42	9.27237e-38
rs4686267	chr3	8611070	G	A	cg07284347	chr3	8620778	0.916239	0.0396784	1.61162e-42	9.28477e-38
rs2092396	chr1	167531272	G	A	cg22372668	chr1	167525175	0.782372	0.0338945	1.66733e-42	9.59797e-38
rs999188	chr8	41435795	G	T	cg08881214	chr8	41523416	1.20489	0.0522715	1.87915e-42	1.07183e-37
rs141377546	chr1	58983944	A	G	cg25836915	chr1	58756553	-1.78007	0.0772408	1.91384e-42	1.09088e-37
rs367035	chr11	2923826	G	A	cg05919744	chr11	2924158	0.491426	0.0213241	1.91554e-42	1.0918e-37
rs619727	chr11	68627535	C	T	cg08757828	chr11	68638100	1.45902	0.0633436	2.00402e-42	1.14154e-37
rs7191614	chr16	69382195	G	A	cg19960793	chr16	69391693	1.21972	0.0529693	2.0535e-42	1.16889e-37
rs4647102	chr5	60199363	C	T	cg10506318	chr5	60239580	-0.987611	0.0429034	2.1127e-42	1.20249e-37
rs4880352	chr10	134045675	C	A	cg01458105	chr10	134045514	1.37336	0.0596655	2.12663e-42	1.21007e-37
rs12575508	chr11	433867	A	G	cg19346873	chr11	479525	-1.15828	0.0503456	2.21631e-42	1.25821e-37
rs12166769	chr22	18127076	A	G	cg21178208	chr22	18189131	1.80326	0.0785341	2.62642e-42	1.48253e-37
rs12037860	chr1	30147239	T	C	cg18352985	chr1	30150219	-1.73652	0.0756635	2.7358e-42	1.54268e-37
rs17466989	chr15	77416549	T	G	cg26096415	chr15	77411497	1.38954	0.0605587	2.79121e-42	1.57355e-37
rs11548104	chr1	153587308	C	T	cg11596404	chr1	153599772	-1.13517	0.049481	2.83121e-42	1.59598e-37
rs11170091	chr12	52720482	A	G	cg17200441	chr12	52715348	-0.762576	0.0332401	2.83188e-42	1.59629e-37
rs11925445	chr3	94215300	G	T	cg16274205	chr3	94243571	1.20446	0.0525115	2.8786e-42	1.62172e-37
rs79941596	chr20	47793796	C	G	cg19255693	chr20	47543474	1.29128	0.0563175	2.97308e-42	1.67323e-37
rs7172615	chr15	50357743	T	G	cg19960114	chr15	50296100	-0.903464	0.0394063	2.99137e-42	1.68339e-37
rs61405716	chr18	19904844	T	G	cg20828424	chr18	19904555	1.19792	0.0522569	3.02814e-42	1.70361e-37
rs1915146	chr10	126846214	G	A	cg05090351	chr10	126851162	0.825076	0.0360112	3.16743e-42	1.77951e-37
rs7842120	chr8	23396830	C	T	cg24126361	chr8	23398346	-0.860385	0.0375615	3.23523e-42	1.81423e-37
rs7868378	chr9	20609909	T	A	cg11543899	chr9	20607066	0.891775	0.0389315	3.23311e-42	1.81423e-37
rs9524895	chr13	95952161	T	C	cg24476569	chr13	95954382	1.08502	0.0473708	3.24993e-42	1.82204e-37
rs12609708	chr19	46927520	T	C	cg17513925	chr19	46929698	1.28111	0.055937	3.27607e-42	1.83648e-37
rs2761587	chr1	76149181	T	C	cg22875332	chr1	76189707	1.56124	0.0681918	3.37533e-42	1.88277e-37
rs12118280	chr1	108738780	C	T	cg25692530	chr1	108735719	-1.24201	0.0542493	3.3785e-42	1.88424e-37
rs12669267	chr7	73304636	T	C	cg04068313	chr7	73304732	1.05867	0.0462633	3.52072e-42	1.96286e-37
rs7971294	chr12	27687714	C	A	cg19052870	chr12	27683253	1.17842	0.0515198	3.6611e-42	2.03953e-37
rs10760365	chr9	127230891	A	G	cg08256357	chr9	127230927	0.559509	0.0244646	3.70484e-42	2.06373e-37
rs12047012	chr1	33566772	C	T	cg03149157	chr1	33585904	-1.21604	0.0532165	3.98336e-42	2.21722e-37
rs74175081	chr2	29180123	A	G	cg08401837	chr2	29179066	-1.07104	0.0468746	4.01012e-42	2.23186e-37
rs657145	chr9	76888531	T	G	cg14282114	chr9	76892545	1.63385	0.0715282	4.11796e-42	2.29053e-37
rs17718908	chr14	51005213	G	A	ch.14.569218R	chr14	51107454	-1.87113	0.0819247	4.15633e-42	2.31106e-37
rs501799	chr11	68631240	T	G	cg21862992	chr11	68658383	1.55599	0.0681556	4.31042e-42	2.39197e-37
rs11858010	chr15	41099163	C	T	cg08186447	chr15	41100798	0.896253	0.0392608	4.33909e-42	2.40713e-37
rs6662131	chr1	42321335	G	A	cg11256186	chr1	42288825	-1.31841	0.0577541	4.34265e-42	2.40892e-37
rs62336324	chr4	183734398	A	G	cg19182683	chr4	183730519	4.31871	0.189197	4.36612e-42	2.42088e-37
rs17385648	chr15	77668610	C	A	cg26096415	chr15	77411497	1.38442	0.0606893	4.62037e-42	2.55658e-37
rs6673116	chr1	151504778	T	C	cg16414821	chr1	151516778	0.60248	0.026413	4.64808e-42	2.57091e-37
rs13176210	chr5	1081668	A	G	cg00198337	chr5	1082123	-0.939681	0.0411974	4.66146e-42	2.57821e-37
rs7519463	chr1	59021616	C	T	cg17210938	chr1	59043173	-0.938103	0.0411347	4.72445e-42	2.61153e-37
rs7394830	chr11	1408892	G	A	cg15465743	chr11	1413145	-1.92908	0.0845911	4.74002e-42	2.62004e-37
rs999188	chr8	41435795	G	T	cg13432087	chr8	41523480	1.354	0.0593881	4.84128e-42	2.67123e-37
rs6578401	chr11	3645133	G	A	cg07243930	chr11	3647365	-1.51884	0.0666297	4.91346e-42	2.70844e-37
rs62521807	chr8	124163621	C	T	cg10955352	chr8	124195216	-0.991435	0.0434939	4.92225e-42	2.70844e-37
rs7519463	chr1	59021616	C	T	cg01821018	chr1	59043280	-2.32657	0.102073	4.95113e-42	2.72286e-37
rs7976793	chr12	54073069	T	G	cg05606115	chr12	54073597	-1.46141	0.0641365	5.09083e-42	2.79914e-37
rs13143894	chr4	55922234	G	C	cg19926531	chr4	55904710	0.750917	0.0329635	5.20026e-42	2.85853e-37
rs4987360	chr1	169664867	G	A	cg07001450	chr1	169665464	0.953432	0.0418599	5.26974e-42	2.89539e-37
rs12621644	chr2	139439036	T	C	cg08010094	chr2	139539001	-1.68306	0.0738957	5.28059e-42	2.90022e-37
rs7041806	chr9	139648298	A	G	cg14240647	chr9	139651685	-1.22962	0.0539905	5.3089e-42	2.91442e-37
rs7599070	chr2	69426595	A	G	cg16381477	chr2	69430731	0.755856	0.0331932	5.37736e-42	2.95007e-37
rs3111416	chr2	8452313	A	G	cg12167548	chr2	8464763	1.28732	0.0565951	5.91838e-42	3.24125e-37
rs1975161	chr19	10805160	T	C	cg17729365	chr19	10754620	-1.04191	0.045812	5.98349e-42	3.27501e-37
rs12655060	chr5	56016635	A	G	cg22788141	chr5	56033159	-1.67348	0.0736228	6.27764e-42	3.4261e-37
rs1407259	chr11	31043939	A	C	cg06552810	chr11	31128660	0.819684	0.0360778	6.53435e-42	3.55326e-37
rs58815542	chr14	77539788	A	G	cg21144735	chr14	77533057	0.972586	0.042819	6.68499e-42	3.63462e-37
rs7962918	chr12	129288534	T	C	cg09035930	chr12	129282057	-2.31045	0.101759	6.90756e-42	3.75348e-37
rs71368537	chr17	5139054	G	C	cg03776627	chr17	5144868	1.26265	0.0556287	7.10615e-42	3.85873e-37
rs8003131	chr14	37444794	C	T	cg00814218	chr14	37445440	-2.5666	0.113106	7.26309e-42	3.94134e-37
rs17497857	chr12	27499601	C	T	cg05616250	chr12	27521067	-1.10636	0.0487562	7.27062e-42	3.94428e-37
rs75868535	chr9	114317634	T	C	cg14242557	chr9	114288341	-1.71725	0.0758021	8.37657e-42	4.53438e-37
rs17196970	chr18	46678717	A	G	cg01529701	chr18	46572234	-0.885428	0.0390902	8.48861e-42	4.59345e-37
rs3135146	chr4	3307638	C	G	cg22655196	chr4	3374909	-0.631838	0.0279032	8.71515e-42	4.71514e-37
rs2178285	chr10	13966921	G	A	cg07629776	chr10	13972210	1.18264	0.052244	8.95342e-42	4.84092e-37
rs76318683	chr11	100647323	A	G	cg16706099	chr11	100590197	-2.26184	0.0999545	9.23433e-42	4.99167e-37
rs2271	chr1	68585667	C	A	cg13205059	chr1	68586408	-3.50533	0.155019	9.82973e-42	5.30826e-37
rs1562422	chr6	25044577	T	C	cg03975200	chr6	25043013	2.25521	0.0997601	1.00533e-41	5.41437e-37
rs6551659	chr4	62704590	C	A	cg04118610	chr4	62707027	-1.70582	0.0755167	1.07533e-41	5.78895e-37
rs717141	chr9	135737271	C	T	cg10011491	chr9	135737194	0.712701	0.031579	1.15932e-41	6.22771e-37
rs73981632	chr17	12922485	T	A	cg13723217	chr17	12927897	4.22482	0.187245	1.18513e-41	6.36491e-37
rs7145129	chr14	54817547	G	A	cg11186706	chr14	54815745	1.8809	0.0833664	1.19052e-41	6.39047e-37
rs7979863	chr12	123063467	A	G	cg02988101	chr12	123103090	0.64962	0.0288034	1.22848e-41	6.58898e-37
rs1392134	chr1	55930450	T	A	cg05631519	chr1	55940193	-1.39267	0.0617758	1.27453e-41	6.82005e-37
rs6694264	chr1	111848628	G	A	cg03188547	chr1	111853067	-1.12741	0.0500153	1.2871e-41	6.87437e-37
rs713753	chr22	36658534	C	T	cg17997358	chr22	36627355	-0.832397	0.0369275	1.2868e-41	6.87437e-37
rs4972973	chr2	231737798	A	G	cg23188616	chr2	231737741	1.09971	0.0488206	1.36696e-41	7.28912e-37
rs1708623	chr17	17156087	C	T	cg01881664	chr17	17179395	0.820273	0.0364183	1.37666e-41	7.34025e-37
rs55896038	chr10	123207298	T	C	cg06791446	chr10	123355268	-1.48041	0.0657349	1.39131e-41	7.41672e-37
rs67957462	chr11	2212448	A	G	cg08241307	chr11	2212225	1.60969	0.0714841	1.40602e-41	7.49062e-37
rs1881847	chr7	144571200	T	C	cg23398560	chr7	144571754	-1.10016	0.048881	1.46779e-41	7.8133e-37
rs9574237	chr13	78993239	G	T	cg10788750	chr13	78973425	-1.4118	0.0627419	1.4964e-41	7.96411e-37
rs4068923	chr10	45600415	A	C	cg03955764	chr10	45604781	0.904295	0.0401897	1.50263e-41	7.99275e-37
rs35096828	chr5	133897439	C	T	cg27401488	chr5	133899839	-1.22141	0.0542843	1.50479e-41	8.00333e-37
rs1980652	chr6	2952155	G	A	cg14664552	chr6	2952086	0.784942	0.0348894	1.51811e-41	8.07237e-37
rs4602817	chr7	101263922	G	T	cg06206357	chr7	101274027	0.882241	0.0392517	1.64783e-41	8.7582e-37
rs2458427	chr8	105339594	G	T	cg15084585	chr8	105342650	2.2323	0.0994008	1.77144e-41	9.3889e-37
rs7811467	chr7	158947092	T	C	cg00413030	chr7	158947138	-0.980447	0.0436724	1.82306e-41	9.64267e-37
rs6591721	chr11	55679983	C	T	cg20736913	chr11	55857374	-1.09853	0.0489348	1.83117e-41	9.68523e-37
rs7798410	chr7	155153354	T	C	cg06963709	chr7	155150793	-1.12333	0.0500451	1.8488e-41	9.77337e-37
rs9890793	chr17	10063531	T	C	cg19402470	chr17	10061173	-0.731537	0.0326024	1.90742e-41	1.00806e-36
rs1651891	chr19	868620	A	G	cg15765251	chr19	888814	-1.20896	0.05388	1.90882e-41	1.00873e-36
rs59549874	chr4	58016608	A	T	cg15927657	chr4	58020600	0.87878	0.0391841	1.99099e-41	1.05168e-36
rs1635544	chr12	48380031	G	A	cg15001729	chr12	48383493	-0.900491	0.0401665	2.05259e-41	1.08081e-36
rs1472950	chr2	69957212	C	A	cg24312582	chr2	69962598	-1.05269	0.0469816	2.15377e-41	1.13261e-36
rs2521561	chr11	61685989	C	T	cg06569331	chr11	61689063	0.508901	0.0227239	2.25002e-41	1.18271e-36
rs55920263	chr3	195592818	G	C	cg01079515	chr3	195576629	-3.42861	0.153104	2.2582e-41	1.18604e-36
rs1573741	chr6	111952375	T	C	cg17155018	chr6	111953066	0.876584	0.039159	2.33476e-41	1.22589e-36
rs556442	chr11	68192690	G	A	cg08273091	chr11	68202853	1.17426	0.0524888	2.45976e-41	1.29095e-36
rs10206101	chr2	241835543	A	C	cg07537917	chr2	241836409	0.602077	0.0269159	2.4861e-41	1.30458e-36
rs153311	chr5	76027823	A	C	cg24722577	chr5	76034887	1.42965	0.0639598	2.64805e-41	1.38706e-36
rs7165608	chr15	100014485	C	T	cg24309107	chr15	100014553	1.26206	0.0564659	2.66325e-41	1.39476e-36
rs34440282	chr3	189864814	T	C	cg16914149	chr3	189873585	0.537854	0.0240669	2.68918e-41	1.40803e-36
rs73076189	chr1	209152879	T	A	cg22372146	chr1	209154050	-1.08444	0.0485316	2.72246e-41	1.42409e-36
rs12717662	chr14	96150354	G	T	cg18180096	chr14	96150315	1.5507	0.0694362	2.85494e-41	1.49218e-36
rs4835446	chr4	148631527	A	G	cg11466729	chr4	148658597	-2.69502	0.120701	2.907e-41	1.51878e-36
rs6951245	chr7	1058193	A	G	cg24642844	chr7	1081250	-1.26051	0.0565026	3.12828e-41	1.63137e-36
rs11548104	chr1	153587308	C	T	cg27469660	chr1	153599709	-1.30109	0.0583237	3.1367e-41	1.6356e-36
rs7774863	chr6	13296206	G	A	cg03351900	chr6	13295894	-0.890804	0.039933	3.14472e-41	1.63918e-36
rs11548104	chr1	153587308	C	T	cg02331910	chr1	153599831	-1.2125	0.0543548	3.14821e-41	1.64088e-36
rs4950747	chr1	201953095	C	G	cg12479090	chr1	201952801	-0.587055	0.0263251	3.23342e-41	1.68368e-36
rs77107995	chr2	69036865	A	C	cg12101870	chr2	69039773	-2.88121	0.129225	3.28554e-41	1.71051e-36
rs34043764	chr11	45837457	G	A	cg20777894	chr11	45840773	1.21732	0.054631	3.45995e-41	1.80059e-36
rs5753116	chr22	30783525	G	C	cg08786711	chr22	30783746	-0.748231	0.0335881	3.53907e-41	1.84021e-36
rs112225206	chr11	55232591	T	A	cg06933381	chr11	55417559	-1.33707	0.0600281	3.57466e-41	1.85844e-36
rs1164128	chr13	112057432	C	T	cg08861434	chr13	112062652	1.99301	0.0895395	3.79499e-41	1.97206e-36
rs11237644	chr11	78588441	A	G	cg17996830	chr11	78616440	-0.869869	0.0390979	3.94327e-41	2.04821e-36
rs9664207	chr10	103760552	C	T	cg26998535	chr10	103699237	1.08742	0.0488869	4.01942e-41	2.08388e-36
rs60591163	chr2	236690233	C	T	cg04097388	chr2	236671717	-1.23778	0.055689	4.28721e-41	2.21835e-36
rs11066128	chr12	112450754	C	T	cg27393610	chr12	112443961	-1.19541	0.0538002	4.41047e-41	2.28113e-36
rs17388046	chr1	19266148	C	G	cg11237901	chr1	19272128	0.704721	0.0317194	4.44419e-41	2.29848e-36
rs11548104	chr1	153587308	C	T	cg11915664	chr1	153599769	-0.874348	0.0393566	4.46689e-41	2.30998e-36
rs13410305	chr2	108912673	A	C	cg25838818	chr2	108905173	-1.30003	0.0585266	4.52674e-41	2.34067e-36
rs6693769	chr1	95271529	C	T	cg24013761	chr1	95274169	-0.733617	0.0330299	4.55913e-41	2.35699e-36
rs5030905	chr10	70845816	G	A	cg25927238	chr10	70846024	-0.663691	0.0298856	4.61115e-41	2.38345e-36
rs7574109	chr2	207088927	A	G	cg22444562	chr2	207090465	2.61697	0.117865	4.69292e-41	2.42536e-36
rs5757632	chr22	39756097	A	C	cg11054653	chr22	39756910	1.09309	0.0492387	4.75233e-41	2.45579e-36
rs74161932	chr10	134745108	C	T	cg24536568	chr10	134746366	-1.44455	0.0650937	4.90269e-41	2.53313e-36
rs35535922	chr6	4152681	G	A	cg06588529	chr6	4154091	-2.02113	0.0911133	5.08001e-41	2.62227e-36
rs61943989	chr13	27884955	G	A	cg11887918	chr13	27917999	-1.6097	0.0726052	5.32098e-41	2.74051e-36
rs77897580	chr5	126712489	A	G	cg07506563	chr5	126747263	-1.86486	0.0841146	5.3218e-41	2.74051e-36
rs7578940	chr2	219083318	T	G	cg04731861	chr2	219085781	1.01134	0.04563	5.46031e-41	2.80919e-36
rs143560611	chr4	121567116	G	A	cg07870920	chr4	121569769	-2.62121	0.118322	5.68956e-41	2.90662e-36
rs6880703	chr5	77149418	G	A	cg11012412	chr5	77147141	1.73785	0.078466	5.80672e-41	2.9637e-36
rs16867967	chr5	959484	C	T	cg02514143	chr5	958299	-2.91144	0.131512	6.02399e-41	3.07294e-36
rs3760832	chr19	46974728	C	T	cg14750269	chr19	46975180	-0.851903	0.0385088	6.40692e-41	3.26488e-36
rs55698208	chr11	76444616	C	G	cg22976778	chr11	76445138	1.3935	0.0630065	6.54341e-41	3.33192e-36
rs10896083	chr11	55933500	T	G	cg20736913	chr11	55857374	-1.09131	0.0493693	6.8486e-41	3.47761e-36
rs12727433	chr1	19394724	T	C	cg22333259	chr1	19394757	0.498033	0.0225612	7.69795e-41	3.80134e-36
rs35616235	chr2	232273972	C	T	cg01818953	chr2	232277363	0.657074	0.0297687	7.75848e-41	3.83097e-36
rs2032217	chr18	63426979	A	G	cg01876490	chr18	63434119	-1.14673	0.0520215	8.6878e-41	4.25277e-36
rs12038445	chr1	38159421	C	A	cg12339802	chr1	38156545	1.74062	0.0790003	9.04052e-41	4.42466e-36
rs7842490	chr8	96505975	A	G	cg22405820	chr8	96516167	1.6314	0.0740586	9.20073e-41	4.48685e-36
rs6433629	chr2	177861380	C	T	cg16981703	chr2	177862057	0.852122	0.0387034	9.63024e-41	4.68826e-36
rs6438138	chr3	113026691	T	A	cg20007472	chr3	113047202	1.3522	0.0614313	9.82173e-41	4.77217e-36
rs4421161	chr6	79564219	A	G	cg05283184	chr6	79620031	-0.942006	0.0427956	9.81642e-41	4.77217e-36
rs56390114	chr16	53857263	T	C	cg02173208	chr16	53857414	-0.771643	0.0350688	1.01276e-40	4.90637e-36
rs9357757	chr6	52793484	A	G	cg12790645	chr6	52751797	-1.4309	0.0651206	1.14047e-40	5.483e-36
rs7527916	chr1	8190101	A	C	cg01920963	chr1	8187378	-0.582461	0.026508	1.1406e-40	5.48325e-36
rs34522164	chr19	4359191	T	C	cg24019073	chr19	4448726	-1.66392	0.0757454	1.16597e-40	5.60164e-36
rs62411565	chr4	25159390	T	A	cg02722613	chr4	25162898	3.6592	0.166744	1.27087e-40	6.0957e-36
rs1491636	chr15	68930593	T	C	cg01678309	chr15	68930255	-0.670078	0.0305368	1.27949e-40	6.13663e-36
rs2623438	chr2	183096746	C	T	cg22244330	chr2	183107582	-2.27345	0.103638	1.31416e-40	6.30121e-36
rs59865540	chr3	156863213	T	C	cg03224329	chr3	156879072	-0.681131	0.0310595	1.34804e-40	6.45453e-36
rs10094270	chr8	8646633	A	G	cg07513992	chr8	8646873	-0.925502	0.04223	1.42372e-40	6.7997e-36
rs10773579	chr12	129294881	A	C	cg21533994	chr12	129294939	-1.2374	0.0564882	1.4815e-40	7.07377e-36
rs1441093	chr2	234272484	A	G	cg26688617	chr2	234294650	1.112	0.0508001	1.57469e-40	7.51251e-36
rs77854515	chr22	30269378	A	G	cg10037678	chr22	30418445	-1.17526	0.0536907	1.57651e-40	7.51251e-36
rs7774863	chr6	13296206	G	A	cg20345144	chr6	13295922	-0.834919	0.0381539	1.617e-40	7.70108e-36
rs645279	chr6	25880494	T	C	cg03517284	chr6	25882590	1.80165	0.0823389	1.62951e-40	7.76039e-36
rs56112907	chr1	155070862	C	A	cg07923656	chr1	155085325	0.803556	0.0367517	1.73755e-40	8.26414e-36
rs11169493	chr12	50959426	G	A	cg04531030	chr12	50932172	-1.06524	0.0487294	1.76621e-40	8.39765e-36
rs3888282	chr8	22090263	G	T	cg27266060	chr8	22091797	1.4281	0.0653723	1.86918e-40	8.87682e-36
rs2758619	chr1	156162559	G	A	cg24450063	chr1	156163899	1.47296	0.0674373	1.89627e-40	8.99525e-36
rs2264578	chr17	80711700	A	G	cg03115019	chr17	80708279	-1.19979	0.0549342	1.90669e-40	9.04077e-36
rs2668668	chr17	44284641	G	T	cg18228076	chr17	43983362	-1.86377	0.0853473	1.92943e-40	9.14831e-36
rs4855650	chr3	108109031	A	G	cg03329597	chr3	108125523	2.99787	0.137326	1.98383e-40	9.40245e-36
rs8469	chr2	74687550	C	T	cg04255230	chr2	74727010	1.02384	0.0469089	2.01593e-40	9.54631e-36
rs7494316	chr14	32842066	T	C	cg02248514	chr14	32842070	-0.70572	0.0323365	2.03117e-40	9.61784e-36
rs10403581	chr19	17384192	A	C	cg04248312	chr19	17393744	0.992354	0.0454784	2.06235e-40	9.76384e-36
rs3795743	chr1	223282150	G	A	cg09797092	chr1	223276821	0.726127	0.0332785	2.06741e-40	9.78522e-36
rs1677646	chr5	79964594	T	C	cg13629923	chr5	80009668	1.19196	0.0546349	2.09075e-40	9.89106e-36
rs4687658	chr3	52860366	G	C	cg11645453	chr3	52864694	0.924025	0.0423626	2.12799e-40	1.00619e-35
rs9534513	chr13	47474138	G	A	cg05506829	chr13	47472349	-1.16125	0.0532563	2.18929e-40	1.03483e-35
rs114473285	chr22	43738258	G	C	cg21445911	chr22	43741137	-3.67508	0.168602	2.25541e-40	1.06559e-35
rs653976	chr2	240114473	C	T	cg25521439	chr2	240114348	-1.57635	0.0723535	2.34952e-40	1.10979e-35
rs2511752	chr8	103606606	C	A	cg17594632	chr8	103671986	-2.45748	0.112819	2.38868e-40	1.12762e-35
rs2469090	chr15	67019948	C	G	cg11193064	chr15	67008444	1.56665	0.0719585	2.49387e-40	1.17676e-35
rs7960147	chr12	46751454	C	T	cg25597489	chr12	46756417	-1.13964	0.0523462	2.49652e-40	1.17798e-35
rs1537106	chr21	40359005	G	A	cg20721960	chr21	40362229	-1.18132	0.0542628	2.50582e-40	1.18224e-35
rs12153966	chr6	13386748	C	T	cg13767447	chr6	13382225	0.631371	0.0290137	2.59726e-40	1.22469e-35
rs7924137	chr10	31040092	T	C	cg11198398	chr10	31054241	1.29556	0.0595485	2.64513e-40	1.24694e-35
rs76007960	chr19	45593289	T	G	cg15046935	chr19	45595006	1.31284	0.0603557	2.69332e-40	1.26822e-35
rs12446537	chr16	11559132	A	G	cg17368297	chr16	11552396	-1.25083	0.0575094	2.71112e-40	1.27601e-35
rs2393042	chr12	116806443	C	T	cg02016407	chr12	116806424	1.04099	0.0478661	2.7342e-40	1.28666e-35
rs745248	chr3	187913405	A	G	cg07757358	chr3	187897193	1.08325	0.049811	2.74206e-40	1.29032e-35
rs9690258	chr7	155087486	T	C	cg21341645	chr7	155091523	0.835705	0.038432	2.76495e-40	1.30092e-35
rs10252404	chr7	1209607	A	C	cg23708337	chr7	1209742	1.9819	0.0911577	2.80444e-40	1.31933e-35
rs575106	chr19	13730258	C	T	cg17089917	chr19	13732340	0.679298	0.0312475	2.8275e-40	1.33004e-35
rs10512088	chr9	81979976	G	C	cg01219179	chr9	81997631	1.29698	0.0596689	2.8617e-40	1.34568e-35
rs7209306	chr17	10761499	C	T	cg20008800	chr17	10761562	1.74301	0.0802028	2.90317e-40	1.36437e-35
rs80210009	chr10	73768635	A	G	cg06312709	chr10	73768634	-2.04802	0.094245	2.92299e-40	1.3736e-35
rs12684934	chr9	123593159	C	T	cg09419670	chr9	123605666	-1.85479	0.0853843	3.01488e-40	1.41575e-35
rs7161880	chr15	86018746	C	T	cg17133734	chr15	86042851	1.07025	0.0492727	3.03789e-40	1.4241e-35
rs12525200	chr6	151701041	T	C	cg12995384	chr6	151706546	1.33132	0.0612938	3.04485e-40	1.42577e-35
rs4496307	chr2	173188313	T	C	cg01972924	chr2	173194607	1.4271	0.0657031	3.04337e-40	1.42577e-35
rs346532	chr19	44248878	G	A	cg02032872	chr19	44260537	-1.23886	0.0570489	3.09832e-40	1.44923e-35
rs2140140	chr7	150249354	C	T	cg08960815	chr7	150264767	1.16792	0.0537825	3.10133e-40	1.4505e-35
rs2858030	chr4	3495477	T	C	cg10518850	chr4	3510409	-0.878817	0.0404741	3.13178e-40	1.46281e-35
rs4493481	chr4	4400736	G	A	cg02002005	chr4	4398407	1.223	0.0563548	3.27222e-40	1.52755e-35
rs12543745	chr8	109966356	A	C	cg20190576	chr8	109955223	-1.37287	0.0632608	3.27385e-40	1.52826e-35
rs2043055	chr11	112031624	G	A	cg14339970	chr11	111820402	-1.04179	0.0480084	3.29257e-40	1.53635e-35
rs4786419	chr16	1510132	A	G	cg08486986	chr16	1512134	0.855869	0.039441	3.29573e-40	1.53772e-35
rs7155657	chr14	77571077	T	C	cg08221848	chr14	77586446	1.32363	0.0610152	3.38067e-40	1.57663e-35
rs6593222	chr7	55372932	A	C	cg00134032	chr7	55372268	-1.32367	0.0610322	3.45294e-40	1.61007e-35
rs11002771	chr10	80752333	A	G	cg05119883	chr10	80752407	1.39419	0.0642861	3.46492e-40	1.61544e-35
rs7853429	chr9	130955306	T	C	cg09976142	chr9	130955436	-1.42696	0.065872	3.8133e-40	1.77676e-35
rs239258	chr11	64981472	C	G	cg02707152	chr11	64980819	-0.580358	0.0268026	3.95906e-40	1.84335e-35
rs10257771	chr7	157149432	A	T	cg09125311	chr7	157193615	-3.30598	0.152771	4.16559e-40	1.93849e-35
rs10490794	chr3	42752872	C	A	cg02612949	chr3	42781593	-1.09938	0.0508538	4.53355e-40	2.10614e-35
rs4452177	chr2	74345206	G	A	cg20891558	chr2	74357851	1.68083	0.0777585	4.57519e-40	2.12465e-35
rs56205307	chr3	193290969	T	C	cg23159337	chr3	193272778	-0.945004	0.0437208	4.60278e-40	2.1353e-35
rs798546	chr7	2762126	T	C	cg16478634	chr7	2764234	-0.793643	0.0367199	4.62246e-40	2.14408e-35
rs3749817	chr5	132535046	A	G	cg15711011	chr5	132533535	-0.812858	0.0376136	4.67132e-40	2.16554e-35
rs9904184	chr17	8763511	C	T	cg04354002	chr17	8777762	-1.24979	0.0578346	4.68831e-40	2.1732e-35
rs10850747	chr12	117490510	G	A	cg01363734	chr12	117482953	0.969472	0.0448804	4.84828e-40	2.24699e-35
rs4746040	chr10	72253926	A	G	cg01464515	chr10	72254323	1.59137	0.0736898	4.95797e-40	2.29723e-35
rs10074806	chr5	79602748	C	G	cg03089686	chr5	79603084	0.854828	0.0395891	5.0173e-40	2.32442e-35
rs4836131	chr5	124287674	T	C	cg15686425	chr5	124288522	-1.11496	0.05167	5.30139e-40	2.45395e-35
rs1441093	chr2	234272484	A	G	cg00907675	chr2	234294525	1.86865	0.0866013	5.31886e-40	2.46012e-35
rs3780903	chr10	45920705	C	T	cg23054840	chr10	45920485	0.494366	0.022922	5.53653e-40	2.55954e-35
rs117526945	chr11	3787329	C	G	cg09537015	chr11	3735574	-1.3952	0.0646994	5.60226e-40	2.58984e-35
rs4579247	chr5	148520213	T	C	cg18129178	chr5	148520854	-0.615058	0.0285237	5.62951e-40	2.60236e-35
rs954546	chr13	41039844	A	G	cg05236731	chr13	41035061	-2.53385	0.117574	5.89874e-40	2.72522e-35
rs10411647	chr19	45877865	G	A	cg04878842	chr19	45874111	0.831659	0.038597	5.99108e-40	2.76581e-35
rs2305657	chr16	4793658	T	C	cg11422964	chr16	4802786	0.60461	0.0280639	6.06623e-40	2.79733e-35
rs67509210	chr6	26354100	T	G	cg14345882	chr6	26364793	1.30469	0.0605621	6.09013e-40	2.80099e-35
rs113593735	chr17	35755546	G	A	cg05013507	chr17	35851406	-0.913662	0.0424143	6.13045e-40	2.81607e-35
rs920235	chr6	166343212	A	C	cg22410568	chr6	166355632	-1.71247	0.0796095	6.9082e-40	3.16413e-35
rs6553780	chr4	175236366	A	G	cg11265221	chr4	175241684	1.37394	0.0638884	7.0624e-40	3.23351e-35
rs56012904	chr4	71707121	A	C	cg15928596	chr4	71709957	3.14006	0.146043	7.18362e-40	3.28689e-35
rs62620225	chr6	28117331	T	C	cg00337181	chr6	28548673	-1.96515	0.0914195	7.32629e-40	3.35206e-35
rs823080	chr1	205789282	A	G	cg14159672	chr1	205819179	2.51728	0.117162	7.63468e-40	3.48789e-35
rs7894562	chr10	115852542	G	A	cg06423252	chr10	115861227	-0.816736	0.038021	7.76375e-40	3.53492e-35
rs11076160	chr16	56673143	A	G	cg03804755	chr16	56677634	1.5535	0.0723408	7.96297e-40	3.62493e-35
rs2102340	chr10	70974057	C	G	cg14403146	chr10	70974027	-0.957463	0.0445916	8.05481e-40	3.66627e-35
rs13119984	chr4	26461335	T	C	cg03461641	chr4	26454190	-1.75595	0.0817822	8.07988e-40	3.67721e-35
rs4647662	chr4	185556851	A	G	cg14497487	chr4	185546160	-1.33997	0.0624164	8.17028e-40	3.71084e-35
rs17436125	chr1	183601331	T	C	cg23961843	chr1	183623675	1.36057	0.063388	8.29806e-40	3.76698e-35
rs7271989	chr20	5145681	A	G	cg06176876	chr20	5159289	1.20296	0.0560701	8.62066e-40	3.90445e-35
rs6945414	chr7	154950094	G	A	cg03085949	chr7	154958558	-0.688236	0.0320861	8.78737e-40	3.97894e-35
rs7219229	chr17	65380171	T	C	cg01507342	chr17	65387096	-1.19158	0.0555748	9.08928e-40	4.11341e-35
rs7503517	chr17	19578140	C	T	cg09094514	chr17	19560056	-0.607622	0.0283424	9.17789e-40	4.15312e-35
rs2064587	chr20	23433602	T	C	cg11657817	chr20	23433608	-0.491773	0.0229476	9.48402e-40	4.28782e-35
rs10744473	chr12	131113973	T	C	cg14140673	chr12	131118654	0.665479	0.0310649	9.78979e-40	4.42283e-35
rs4683120	chr3	45542600	A	G	cg17793814	chr3	45539705	-0.842249	0.039332	1.0117e-39	4.56734e-35
rs4851538	chr2	102692782	T	C	cg19964325	chr2	102690795	-1.65572	0.077394	1.0965e-39	4.93496e-35
rs2305657	chr16	4793658	T	C	cg03649125	chr16	4802469	0.921747	0.0430859	1.09721e-39	4.93609e-35
rs9462603	chr6	40268507	T	A	cg09808012	chr6	40276152	1.17843	0.0550992	1.12247e-39	5.04305e-35
rs2328676	chr6	13576708	G	T	cg02206980	chr6	13574034	-1.03087	0.0482058	1.13496e-39	5.09818e-35
rs11858843	chr15	42092915	C	A	cg17847044	chr15	42102381	0.994292	0.0465191	1.18432e-39	5.30014e-35
rs13358522	chr5	122091164	G	A	cg13284255	chr5	122110381	-0.716728	0.0335336	1.18611e-39	5.30747e-35
rs3784484	chr15	101931852	A	G	cg27370471	chr15	101932559	2.60187	0.121736	1.18837e-39	5.31615e-35
rs3828354	chr3	44949053	G	T	cg01610067	chr3	45012777	-0.971129	0.0454375	1.18898e-39	5.31615e-35
rs2904220	chr15	79076704	T	G	cg08860612	chr15	79084223	-0.648247	0.0303494	1.25345e-39	5.59383e-35
rs17770965	chr16	87328597	A	G	cg13832333	chr16	87329470	1.01739	0.0476601	1.31814e-39	5.87443e-35
rs61774752	chr1	41847024	T	C	cg25656315	chr1	41866007	-1.42432	0.0667235	1.31833e-39	5.87512e-35
rs11698650	chr20	60958374	T	A	cg24112000	chr20	60950667	-1.20462	0.0564559	1.36754e-39	6.07936e-35
rs2458422	chr8	105332817	C	T	cg20707527	chr8	105343122	1.71339	0.0803129	1.38609e-39	6.16085e-35
rs72881516	chr11	18245047	A	G	cg26718434	chr11	18250474	-0.67862	0.03181	1.38843e-39	6.17068e-35
rs10015956	chr4	185614705	C	T	cg04058563	chr4	185651563	0.968802	0.0454168	1.40021e-39	6.19475e-35
rs2279574	chr12	89745477	C	A	cg08802841	chr12	89748726	1.47566	0.0692358	1.50239e-39	6.63979e-35
rs700107	chr9	114922595	A	G	cg04230060	chr9	114937992	-0.83294	0.0390824	1.50898e-39	6.66786e-35
rs1332018	chr1	110282972	G	T	cg04545003	chr1	110283342	0.875595	0.0410997	1.55906e-39	6.88807e-35
rs11548104	chr1	153587308	C	T	cg02873163	chr1	153599829	-1.75086	0.0822148	1.60902e-39	7.09977e-35
rs77550145	chr1	1177019	C	T	cg10664344	chr1	1186506	2.69009	0.126356	1.65026e-39	7.25626e-35
rs10818651	chr9	124974419	A	G	cg13862711	chr9	124989915	-2.48571	0.116756	1.64991e-39	7.25626e-35
rs6463456	chr7	47993817	T	C	cg07721756	chr7	48019419	-1.19372	0.0560791	1.67246e-39	7.35071e-35
rs740154	chr1	116829107	T	C	cg01644482	chr1	116830862	0.755566	0.0354995	1.689e-39	7.42132e-35
rs115143739	chr5	1697252	G	A	cg11702172	chr5	1749342	-2.97616	0.139836	1.69353e-39	7.43941e-35
rs9838466	chr3	156760176	T	G	cg07778205	chr3	156782522	-0.738909	0.0347192	1.69876e-39	7.46193e-35
rs1332018	chr1	110282972	G	T	cg10807101	chr1	110282274	0.635617	0.0298675	1.70676e-39	7.49613e-35
rs2154434	chr21	35127735	A	C	cg01243097	chr21	35146511	1.13814	0.0534947	1.74404e-39	7.65703e-35
rs10852711	chr17	66212363	G	C	cg18366541	chr17	65854797	1.21333	0.0570613	1.82934e-39	8.02584e-35
rs11548104	chr1	153587308	C	T	cg17776284	chr1	153599625	-0.935695	0.0440098	1.84846e-39	8.1092e-35
rs7209306	chr17	10761499	C	T	cg03641585	chr17	10761400	1.16873	0.0549804	1.87719e-39	8.23424e-35
rs6708233	chr2	107469718	A	G	cg20638140	chr2	107469723	-0.655904	0.0308725	1.96522e-39	8.61212e-35
rs55809006	chr3	45234646	A	G	cg21260332	chr3	45286054	-1.22153	0.0575008	1.98036e-39	8.67071e-35
rs5017261	chr21	38382197	G	C	cg02614438	chr21	38381979	1.16292	0.0547482	1.99903e-39	8.7522e-35
rs2668668	chr17	44284641	G	T	cg09860564	chr17	44213797	-1.24538	0.0586438	2.03846e-39	8.92179e-35
rs9657360	chr8	144676862	C	T	cg25786937	chr8	144660831	0.88615	0.0417525	2.14129e-39	9.33106e-35
rs6471510	chr8	96097027	G	A	cg04415277	chr8	96100187	-0.885997	0.0417644	2.22516e-39	9.68436e-35
rs10797096	chr1	153640665	A	G	cg00012362	chr1	153599487	0.692174	0.0326322	2.24977e-39	9.7867e-35
rs78339705	chr18	3666581	T	G	cg06920833	chr18	3666099	1.25711	0.0592662	2.25167e-39	9.79467e-35
rs12626672	chr21	45568953	C	A	cg06486129	chr21	45573410	-0.457516	0.0215768	2.31573e-39	1.00714e-34
rs9562127	chr13	114911531	T	C	cg15123572	chr13	114911570	-1.24884	0.0589123	2.37036e-39	1.03002e-34
rs6874566	chr5	73786880	C	T	cg06332941	chr5	73787158	-0.696367	0.0328572	2.41325e-39	1.04863e-34
rs929271	chr22	30638226	G	T	cg00243527	chr22	30640594	-2.34245	0.110549	2.45677e-39	1.06689e-34
rs7805035	chr7	25965890	A	T	cg18496131	chr7	25965876	-0.501216	0.0236576	2.48543e-39	1.07927e-34
rs450158	chr1	25397774	T	C	cg06892553	chr1	25394382	-1.35916	0.0641602	2.50982e-39	1.08973e-34
rs133771	chr22	44845407	T	C	cg14438265	chr22	44845382	0.572137	0.0270476	2.83647e-39	1.22941e-34
rs79174309	chr3	46033398	A	C	cg12609415	chr3	46037548	1.40172	0.0662787	2.88194e-39	1.2487e-34
rs13142980	chr4	164656734	A	G	cg06710071	chr4	164600556	-1.42372	0.0673386	2.95481e-39	1.28e-34
rs2641716	chr3	195487191	A	G	cg13752114	chr3	195489708	-2.36755	0.112017	3.03791e-39	1.31588e-34
rs36001975	chr8	17533365	T	C	cg01003893	chr8	17533903	-1.563	0.0739603	3.07039e-39	1.32983e-34
rs8079253	chr17	10220760	A	G	cg13984289	chr17	10220829	0.939804	0.0444738	3.08704e-39	1.33691e-34
rs1879884	chr11	122710561	T	G	cg07115032	chr11	122713816	-0.557979	0.0264056	3.09309e-39	1.33945e-34
rs57395415	chr4	80584300	T	G	cg25510640	chr4	80594710	1.04165	0.0492958	3.09862e-39	1.34161e-34
rs1009588	chr18	21321715	G	A	cg25494270	chr18	21302324	0.92714	0.0438897	3.17754e-39	1.37477e-34
rs4555832	chr5	31263717	G	C	cg18163325	chr5	31268932	-1.04986	0.0497067	3.21717e-39	1.39153e-34
rs112908077	chr1	1855708	T	C	cg03396347	chr1	1875803	-0.996803	0.0471985	3.2406e-39	1.40111e-34
rs6485645	chr11	45862353	A	G	cg09258757	chr11	45840831	1.04613	0.0495563	3.36485e-39	1.45426e-34
rs2257308	chr17	5124877	C	T	cg07107105	chr17	5124961	-1.02062	0.0483494	3.3733e-39	1.45752e-34
rs912141	chr13	24827435	C	T	cg18020869	chr13	24828544	1.14126	0.0541174	3.66107e-39	1.57677e-34
rs2458422	chr8	105332817	C	T	cg13045555	chr8	105342365	1.82632	0.0866251	3.744e-39	1.61175e-34
rs9894148	chr17	8076166	A	G	cg08322244	chr17	8066669	-1.19959	0.0569367	3.96126e-39	1.6966e-34
rs116077379	chr9	94970758	T	C	cg13862853	chr9	95085154	-0.828266	0.0393137	3.9726e-39	1.6966e-34
rs17591958	chr9	95221263	C	G	cg13862853	chr9	95085154	-0.828266	0.0393137	3.9726e-39	1.6966e-34
rs1027123	chr4	169382663	A	G	cg15735316	chr4	169372994	0.852175	0.0404582	4.05241e-39	1.72959e-34
rs10818651	chr9	124974419	A	G	cg15124400	chr9	124989839	-2.6051	0.123706	4.12102e-39	1.75819e-34
rs12654812	chr5	176794191	A	G	cg16006841	chr5	176797999	1.98895	0.0944585	4.16402e-39	1.77515e-34
rs3766922	chr1	154577055	T	G	cg03920003	chr1	154582007	-1.41566	0.0672607	4.31487e-39	1.83538e-34
rs10744473	chr12	131113973	T	C	cg08164151	chr12	131118432	1.85282	0.0880752	4.50085e-39	1.91375e-34
rs966855	chr5	33699777	G	A	cg19712474	chr5	33712618	-1.96962	0.0936314	4.51691e-39	1.9204e-34
rs5765081	chr22	45304481	T	C	cg15648040	chr22	45300765	1.4845	0.0705867	4.60814e-39	1.95896e-34
rs716803	chr11	10247283	C	A	cg21560722	chr11	10293815	2.00336	0.0953101	4.82347e-39	2.04731e-34
rs7029383	chr9	7319148	T	C	cg06422353	chr9	7319206	-0.67662	0.0321984	4.9266e-39	2.09033e-34
rs6439677	chr3	136748808	G	T	cg21827317	chr3	136751795	-1.17798	0.0560767	5.07384e-39	2.1526e-34
rs2545503	chr5	60453158	T	C	cg10506318	chr5	60239580	-0.954911	0.0454693	5.18543e-39	2.19622e-34
rs35053103	chr3	46367918	G	A	cg02315645	chr3	46394367	1.77831	0.0847245	5.43741e-39	2.30205e-34
rs9300538	chr13	100005113	A	G	cg18967835	chr13	99907350	0.841207	0.0400798	5.4584e-39	2.31087e-34
rs2758619	chr1	156162559	G	A	cg25208724	chr1	156163844	1.14417	0.0545279	5.571e-39	2.35468e-34
rs1201424	chr7	158541253	C	A	cg09219839	chr7	158574563	1.47003	0.0700594	5.58418e-39	2.35927e-34
rs9937622	chr16	87193167	A	G	cg24729364	chr16	87194677	-0.818912	0.03905	5.85232e-39	2.46896e-34
rs9749270	chr19	46790302	A	C	cg07325427	chr19	46792195	-0.744028	0.0354813	5.88169e-39	2.47885e-34
rs10900472	chr1	205181526	T	C	cg17889831	chr1	205181581	0.738856	0.0352387	5.93905e-39	2.50236e-34
rs3798480	chr6	36354512	C	G	cg14159011	chr6	36356015	0.902998	0.0430723	5.99747e-39	2.52682e-34
rs568922	chr11	118919206	T	C	cg11348760	chr11	118955271	-0.810042	0.0386444	6.07575e-39	2.55021e-34
rs2063993	chr7	142545218	T	G	cg03245326	chr7	142532995	1.18671	0.0566244	6.17197e-39	2.59013e-34
rs62521807	chr8	124163621	C	T	cg23067535	chr8	124195133	-1.44795	0.0691019	6.26376e-39	2.62315e-34
rs56357317	chr3	156835174	A	T	cg16248515	chr3	156840234	-0.796834	0.0380286	6.27036e-39	2.62561e-34
rs7761411	chr6	154583379	C	T	cg13226230	chr6	154583468	1.16091	0.0554068	6.2958e-39	2.63611e-34
rs71350479	chr18	11945597	G	A	cg24421906	chr18	11947936	1.33039	0.0635383	6.66049e-39	2.78716e-34
rs743241	chr10	105517162	G	A	cg06888746	chr10	105517764	1.69166	0.0808033	6.73778e-39	2.81892e-34
rs3756993	chr6	127651551	A	C	cg04060561	chr6	127663200	-1.5564	0.0743541	6.82659e-39	2.85574e-34
rs10745392	chr9	137290117	T	C	cg00753924	chr9	137298813	1.01221	0.0483612	6.88245e-39	2.87894e-34
rs6459734	chr7	156935454	G	A	cg05182265	chr7	156933206	-0.747607	0.035722	6.9305e-39	2.89529e-34
rs886427	chr16	3023605	G	A	cg01127059	chr16	3022847	-0.877915	0.0419559	7.03553e-39	2.93865e-34
rs795605	chr4	140577883	C	A	cg18381315	chr4	140578041	-0.920063	0.0439719	7.0585e-39	2.94816e-34
rs4072556	chr16	88355252	A	G	cg07124969	chr16	88356689	0.476159	0.0227622	7.20274e-39	3.00496e-34
rs1448099	chr12	86235433	T	C	cg25456477	chr12	86230367	0.871706	0.0416796	7.32942e-39	3.05763e-34
rs7144259	chr14	65537559	A	T	cg06772138	chr14	65537352	1.03271	0.0493824	7.38483e-39	3.08048e-34
rs7922967	chr10	30790034	T	C	cg09451608	chr10	30794963	0.869317	0.0415759	7.48686e-39	3.12029e-34
rs116388885	chr2	240203385	C	T	cg26176214	chr2	240217384	0.940658	0.0449956	7.59567e-39	3.16443e-34
rs79441499	chr19	7201704	T	C	cg16940601	chr19	7208174	0.537206	0.0257099	7.92606e-39	3.29734e-34
rs2250213	chr21	47674275	A	G	cg25371762	chr21	47674425	-0.775704	0.0371336	8.09648e-39	3.36804e-34
rs72861319	chr2	144522814	G	C	cg08348957	chr2	144535905	-2.1071	0.100925	8.4874e-39	3.52601e-34
rs2107670	chr14	71634867	G	T	cg15910301	chr14	71632612	0.81827	0.0391936	8.49164e-39	3.52737e-34
rs6690181	chr1	228056868	C	T	cg10962762	chr1	228075749	1.12624	0.0539505	8.56728e-39	3.5565e-34
rs11119355	chr1	206885839	G	T	cg12869809	chr1	206904547	0.555401	0.0266056	8.57118e-39	3.55749e-34
rs4604450	chr8	51296925	T	C	cg23051267	chr8	51306693	-1.384	0.0663145	8.74799e-39	3.62918e-34
rs235575	chr20	3542622	C	T	cg24589102	chr20	3597007	-0.881304	0.042237	8.90803e-39	3.68257e-34
rs5749511	chr22	33196384	T	C	cg07972762	chr22	33196384	-2.33753	0.112169	9.89711e-39	4.0873e-34
rs1349297	chr3	132968489	C	A	cg18478854	chr3	132984039	0.72679	0.0348811	1.00236e-38	4.13832e-34
rs823074	chr1	205774839	C	T	cg07167872	chr1	205819463	1.32531	0.0636391	1.04691e-38	4.31927e-34
rs59865540	chr3	156863213	T	C	cg21178254	chr3	156879083	-0.710007	0.034102	1.0692e-38	4.40314e-34
rs5994624	chr22	33168491	A	G	cg00271766	chr22	33172767	1.11103	0.053378	1.09421e-38	4.49957e-34
rs113612782	chr16	23772624	A	G	cg21745164	chr16	23765304	-1.08931	0.0523348	1.09422e-38	4.49957e-34
rs2732208	chr4	88650530	C	T	cg08736526	chr4	88656433	3.53252	0.169758	1.11715e-38	4.5912e-34
rs34819879	chr22	17612572	A	G	cg26999561	chr22	17612842	-1.78577	0.0858276	1.12928e-38	4.63941e-34
rs11202929	chr10	82204696	G	A	cg00277334	chr10	82204260	-0.715899	0.0344114	1.1398e-38	4.68046e-34
rs60366004	chr7	871097	T	C	cg21545149	chr7	872130	0.749509	0.0360275	1.14136e-38	4.68649e-34
rs7551981	chr1	55719166	G	T	cg11703784	chr1	55723736	-1.74468	0.0838698	1.14818e-38	4.7127e-34
rs4903660	chr14	78335717	A	G	cg17663072	chr14	78348961	-0.853709	0.0410523	1.17928e-38	4.83785e-34
rs10992402	chr9	95438373	G	T	cg21171704	chr9	95525381	-0.960457	0.0462028	1.21668e-38	4.9884e-34
rs1532268	chr5	7878179	T	C	cg03265014	chr5	7897340	0.724679	0.034866	1.23232e-38	5.05151e-34
rs34025993	chr9	123516572	A	G	cg03499324	chr9	123606119	-1.01469	0.0488367	1.26985e-38	5.19876e-34
rs56982120	chr17	79067901	A	G	cg02533364	chr17	79076083	0.425159	0.0204688	1.30145e-38	5.32228e-34
rs2184332	chr10	71957561	G	A	cg05064937	chr10	71906761	3.0915	0.148861	1.31911e-38	5.39404e-34
rs7864496	chr9	4571728	T	C	cg26805839	chr9	4575020	0.971717	0.0467975	1.3373e-38	5.46825e-34
rs4085613	chr1	152550018	T	G	cg09972436	chr1	152572044	2.7079	0.130473	1.39101e-38	5.68509e-34
rs2762331	chr6	14987430	C	G	cg04669965	chr6	14982318	0.748542	0.0360711	1.4059e-38	5.74564e-34
rs7774863	chr6	13296206	G	A	cg04423951	chr6	13295976	-0.678397	0.0326948	1.41984e-38	5.79962e-34
rs11548104	chr1	153587308	C	T	cg06562291	chr1	153599573	-0.727588	0.0350792	1.46669e-38	5.98978e-34
rs871052	chr13	95950740	G	A	cg26751094	chr13	95954534	0.734383	0.0354073	1.46815e-38	5.99554e-34
rs9349181	chr6	41185605	C	A	cg06363485	chr6	41207376	0.99729	0.0480927	1.49328e-38	6.09572e-34
rs7324950	chr13	44888247	A	G	cg25374269	chr13	44887281	-1.36035	0.0656319	1.55358e-38	6.33696e-34
rs823074	chr1	205774839	C	T	cg24503407	chr1	205819492	2.49339	0.120353	1.61448e-38	6.58386e-34
rs4972973	chr2	231737798	A	G	cg17009069	chr2	231737752	1.17402	0.056674	1.62787e-38	6.63485e-34
rs77425121	chr1	109417677	A	C	cg08274380	chr1	109419600	0.641921	0.0310024	1.69311e-38	6.89761e-34
rs236593	chr17	68207310	T	C	cg01858500	chr17	68202566	2.99871	0.144846	1.71197e-38	6.96725e-34
rs55896038	chr10	123207298	T	C	cg13437682	chr10	123356219	-1.05454	0.0509572	1.76904e-38	7.19824e-34
rs11146591	chr10	134726864	G	A	cg12319143	chr10	134726771	-2.5264	0.122082	1.77187e-38	7.20957e-34
rs4803776	chr19	45452335	C	T	cg10872931	chr19	45449150	0.690187	0.0333583	1.80167e-38	7.32747e-34
rs4780770	chr16	18969171	G	C	cg04547000	chr16	18967439	1.78886	0.0864606	1.8033e-38	7.33324e-34
rs4920379	chr1	17916382	T	C	cg13603125	chr1	17918560	0.457673	0.0221289	1.86041e-38	7.53319e-34
rs104903	chr3	52230475	A	T	cg15698299	chr3	52233019	0.40042	0.0193777	2.00106e-38	8.07988e-34
rs12513997	chr5	113667569	G	A	cg02094681	chr5	113661575	1.63529	0.0791519	2.03244e-38	8.20102e-34
rs4770024	chr13	20995731	A	G	cg08816290	chr13	20998961	-0.912518	0.0441824	2.08801e-38	8.40376e-34
rs2344433	chr15	86051627	A	G	cg22681495	chr15	86058755	-1.3268	0.0642504	2.11307e-38	8.50273e-34
rs34388918	chr1	159416725	G	A	cg11975397	chr1	159439981	-0.921534	0.0446359	2.15522e-38	8.65909e-34
rs7774863	chr6	13296206	G	A	cg16160471	chr6	13296758	-0.703361	0.0340695	2.1609e-38	8.68044e-34
rs11210773	chr1	43448582	G	A	cg15191933	chr1	43450220	-0.534409	0.025899	2.25507e-38	9.03804e-34
rs2279574	chr12	89745477	C	A	cg05589489	chr12	89748821	1.67125	0.0810105	2.29411e-38	9.18569e-34
rs7516023	chr1	201085521	T	C	cg22815214	chr1	201083145	1.03627	0.0502331	2.3016e-38	9.21489e-34
rs3843611	chr11	35571353	C	T	cg19530168	chr11	35571496	-1.37798	0.0668153	2.35397e-38	9.42033e-34
rs9935751	chr16	57713679	A	C	cg10555171	chr16	57713655	0.585452	0.0284018	2.45555e-38	9.80997e-34
rs6496962	chr15	93158222	C	G	cg02779288	chr15	93157567	-1.15401	0.0559897	2.47619e-38	9.89107e-34
rs6114616	chr20	24279165	T	C	cg16103029	chr20	24270983	2.71553	0.131766	2.50065e-38	9.98819e-34
rs72824844	chr2	66832921	T	A	cg01235375	chr2	66836203	-2.10074	0.101954	2.53957e-38	1.01374e-33
rs644287	chr11	118011805	T	C	cg19658247	chr11	118013514	0.643895	0.0312499	2.54059e-38	1.01412e-33
rs9303166	chr17	3165646	A	G	cg17416552	chr17	3315105	1.3335	0.064727	2.56903e-38	1.024e-33
rs13191362	chr6	163033350	G	A	cg21926612	chr6	163149169	1.0704	0.0519624	2.59544e-38	1.03207e-33
rs17162150	chr11	72123874	G	A	cg03370961	chr11	72060985	-2.98211	0.144846	2.71649e-38	1.0799e-33
rs1476789	chr17	74697472	C	T	cg17361885	chr17	74700999	-0.91528	0.0444614	2.74069e-38	1.08837e-33
rs200537	chr16	24747787	G	C	cg02591213	chr16	24857208	0.834863	0.0405709	2.83166e-38	1.12339e-33
rs34047494	chr12	123934070	A	G	cg27417718	chr12	123959679	1.13523	0.0551728	2.85334e-38	1.13193e-33
rs9916772	chr17	9725512	G	A	cg15355740	chr17	9725403	-0.645599	0.0313778	2.86408e-38	1.13616e-33
rs9846167	chr3	14257978	A	C	cg22334681	chr3	14257893	-2.42048	0.117656	2.89236e-38	1.14709e-33
rs7584531	chr2	63484452	T	C	cg02681497	chr2	63484779	0.910039	0.0442603	3.03019e-38	1.19981e-33
rs28377509	chr19	55670825	C	T	cg06478143	chr19	55669059	0.572388	0.0278399	3.04327e-38	1.20485e-33
rs56138234	chr6	75638514	A	T	cg11389793	chr6	75642324	1.90027	0.0924309	3.0584e-38	1.2102e-33
rs10850747	chr12	117490510	G	A	cg15469732	chr12	117491896	-0.625287	0.0304249	3.14572e-38	1.24445e-33
rs6935840	chr6	53815293	T	C	cg15113785	chr6	53821396	0.50944	0.02479	3.16597e-38	1.25239e-33
rs301805	chr1	8481016	T	G	cg14004768	chr1	8484703	1.19331	0.0580695	3.17322e-38	1.25515e-33
rs7931221	chr11	47781865	G	A	cg13308137	chr11	47528955	3.32749	0.162005	3.30789e-38	1.307e-33
rs3827536	chr2	111920741	G	T	cg18848366	chr2	111906584	0.760628	0.0370342	3.31868e-38	1.31115e-33
rs7008475	chr8	142363315	C	A	cg21934190	chr8	142363160	-1.63738	0.0797308	3.34896e-38	1.3229e-33
rs239580	chr6	80734870	G	A	cg07549059	chr6	80713146	-0.598639	0.0291532	3.37695e-38	1.33377e-33
rs2305657	chr16	4793658	T	C	cg03833378	chr16	4802600	0.74308	0.0361953	3.43885e-38	1.35773e-33
rs870187	chr17	79166103	C	T	cg10284065	chr17	79171130	-0.952816	0.0464135	3.45122e-38	1.36257e-33
rs55896038	chr10	123207298	T	C	cg02210151	chr10	123356041	-1.22316	0.0595844	3.46081e-38	1.36367e-33
rs4241923	chr4	139842608	C	T	cg24019078	chr4	139840467	-1.56221	0.076108	3.4875e-38	1.37377e-33
rs3792620	chr4	48171116	G	T	cg13469425	chr4	48175353	1.07582	0.0524337	3.61018e-38	1.41781e-33
rs9914734	chr17	16182014	T	C	cg16375691	chr17	16190395	1.13725	0.0554299	3.62199e-38	1.42162e-33
rs73577122	chr6	156973371	C	A	cg05282260	chr6	156983263	-1.75939	0.085796	3.77466e-38	1.48024e-33
rs823080	chr1	205789282	A	G	cg05841700	chr1	205819383	2.71616	0.132494	3.87478e-38	1.51933e-33
rs2672083	chr15	81878851	C	A	cg15661950	chr15	82172767	-1.55231	0.0757441	3.97187e-38	1.55684e-33
rs1792688	chr18	45368779	C	T	cg06161952	chr18	45379593	1.56381	0.076322	4.04499e-38	1.58506e-33
rs7827800	chr8	1116638	G	A	cg00922157	chr8	1117323	-1.03585	0.0505559	4.05241e-38	1.58784e-33
rs12196999	chr6	74767764	G	A	cg03266952	chr6	74778945	-1.34803	0.0657967	4.07428e-38	1.59628e-33
rs439188	chr15	91365342	T	C	cg02722434	chr15	91362469	-1.1556	0.0564119	4.1212e-38	1.61404e-33
rs4848393	chr2	111877297	T	C	cg18807144	chr2	111906697	0.782991	0.0382561	4.43064e-38	1.72133e-33
rs4750779	chr10	131669792	T	C	cg02584267	chr10	131682251	1.51028	0.0737939	4.44735e-38	1.72778e-33
rs11127150	chr2	28627629	T	C	cg01273330	chr2	28605224	1.21179	0.0592168	4.49352e-38	1.74562e-33
rs1123169	chr17	71227671	T	C	cg02452435	chr17	71188192	-1.56829	0.0766395	4.50093e-38	1.74845e-33
rs12341592	chr9	107750168	G	A	cg00886211	chr9	107755461	-0.634914	0.0310286	4.51959e-38	1.75551e-33
rs824861	chr5	158089931	C	T	cg04497820	chr5	158086454	2.05247	0.100316	4.5587e-38	1.76963e-33
rs3750055	chr7	158535287	G	C	cg03803940	chr7	158532542	1.05878	0.0517697	4.71398e-38	1.82827e-33
rs250626	chr16	3511892	A	G	cg00484396	chr16	3507460	1.04089	0.0509117	4.84344e-38	1.87806e-33
rs1025624	chr12	31406907	A	G	cg14306366	chr12	31406441	-0.922033	0.0451055	4.91061e-38	1.90401e-33
rs2839621	chr21	44440024	C	T	cg05604361	chr21	44440851	-0.923504	0.0451863	4.99072e-38	1.93433e-33
rs10289	chr14	103810913	G	A	cg10559742	chr14	103783717	0.944762	0.0462326	5.04625e-38	1.95532e-33
rs116618532	chr10	121314587	G	A	cg27208514	chr10	121357631	-1.65868	0.0811768	5.08762e-38	1.9707e-33
rs823074	chr1	205774839	C	T	cg07157834	chr1	205819609	2.05013	0.100378	5.2754e-38	2.03994e-33
rs1883565	chr1	20008507	C	T	cg05776630	chr1	20015027	0.425765	0.0208483	5.31898e-38	2.05299e-33
rs41311276	chr1	26387625	C	A	cg11882101	chr1	26387609	0.496982	0.0243376	5.35618e-38	2.06718e-33
rs609018	chr12	4071901	G	T	cg15945527	chr12	4071732	0.657242	0.0321879	5.38506e-38	2.07782e-33
rs12637184	chr3	169487437	A	G	cg01767268	chr3	169492018	-1.13133	0.0554104	5.42051e-38	2.09059e-33
rs754555	chr7	24758753	T	C	cg26405683	chr7	24760166	1.6666	0.0817017	5.84848e-38	2.25296e-33
rs10920260	chr1	201800582	G	T	cg06775570	chr1	201857621	0.704494	0.0345371	5.85803e-38	2.25591e-33
rs7519463	chr1	59021616	C	T	cg16699148	chr1	59043255	-1.1085	0.0543459	5.88388e-38	2.26451e-33
rs1769259	chr9	97369149	C	T	cg14842674	chr9	97369153	1.50819	0.073954	5.96859e-38	2.29581e-33
rs147157367	chr7	98607587	T	C	cg02889759	chr7	98571587	-3.0502	0.14957	5.97922e-38	2.29809e-33
rs60915195	chr1	200956834	C	T	cg17745197	chr1	200967291	-1.37823	0.0676024	6.12339e-38	2.34836e-33
rs2016817	chr17	78859004	T	C	cg12078154	chr17	78851262	2.12486	0.104261	6.30288e-38	2.41381e-33
rs10903269	chr5	180221204	T	C	cg01223400	chr5	180235800	-1.21546	0.0596456	6.35789e-38	2.43383e-33
rs34505128	chr8	101169905	C	T	cg00191853	chr8	101177733	0.844447	0.0414454	6.43841e-38	2.45882e-33
rs6662239	chr1	183080368	C	T	cg11532216	chr1	183063517	0.649038	0.0318569	6.47437e-38	2.4713e-33
rs3785810	chr17	41850689	G	C	cg23080527	chr17	41844017	0.82562	0.0405275	6.51957e-38	2.48821e-33
rs12053571	chr2	179889481	G	A	cg23600496	chr2	179909525	1.1719	0.0575491	6.74443e-38	2.56989e-33
rs6022851	chr20	52536425	T	C	cg15713910	chr20	52535564	-0.82956	0.0407632	7.10287e-38	2.69967e-33
rs4723551	chr7	36695217	G	T	cg04278296	chr7	36696838	-1.00937	0.049603	7.15595e-38	2.71924e-33
rs8087334	chr18	9298120	C	A	cg26725559	chr18	9321178	0.98417	0.0483657	7.16721e-38	2.72332e-33
rs2281493	chr1	120162787	T	C	cg11530693	chr1	120165357	-1.02765	0.0505171	7.34352e-38	2.7886e-33
rs113593735	chr17	35755546	G	A	cg20018022	chr17	35851415	-1.00459	0.049399	7.53398e-38	2.85596e-33
rs11673736	chr2	106886935	C	T	cg05468156	chr2	106885926	-0.808134	0.0397526	7.75592e-38	2.93884e-33
rs55901738	chr5	179741374	A	C	cg23248424	chr5	179741104	-2.17699	0.107123	7.97053e-38	3.0182e-33
rs1556475	chr9	20821287	C	T	cg05338670	chr9	20996883	-1.50036	0.0738442	8.11481e-38	3.07164e-33
rs2802372	chr10	81047575	C	A	cg13574913	chr10	81045166	-0.822662	0.0405114	8.48865e-38	3.20529e-33
rs35585285	chr16	641445	T	G	cg07597022	chr16	675116	-0.908365	0.0447387	8.59717e-38	3.24523e-33
rs2645367	chr4	177791201	T	C	cg22648556	chr4	177796896	0.641588	0.0316006	8.62278e-38	3.25007e-33
rs3756663	chr5	33440306	A	C	cg02068164	chr5	33439794	1.39448	0.0686975	8.76973e-38	3.30414e-33
rs7716075	chr5	460079	T	C	cg00049323	chr5	472564	0.676535	0.0333356	8.92076e-38	3.36047e-33
rs7560224	chr2	73406182	A	G	cg24220031	chr2	73402428	0.535201	0.0263765	9.06113e-38	3.41276e-33
rs112159221	chr6	43445678	A	G	cg02327497	chr6	43511168	-0.9872	0.0486544	9.09129e-38	3.41868e-33
rs4838605	chr10	49699957	T	C	cg21740943	chr10	49701750	-1.06937	0.0527147	9.24527e-38	3.46348e-33
rs1807739	chr22	31511391	A	G	cg00164335	chr22	31503579	0.974234	0.0480269	9.27311e-38	3.47373e-33
rs1948689	chr12	90676997	C	T	cg19431696	chr12	90693353	0.722571	0.0356222	9.30638e-38	3.48601e-33
rs4665829	chr2	26398768	A	C	cg04944784	chr2	26401820	1.2543	0.0618395	9.35211e-38	3.50212e-33
rs1859441	chr12	48423233	T	C	cg22643307	chr12	48501117	1.22673	0.0604994	9.59939e-38	3.59377e-33
rs13191362	chr6	163033350	G	A	cg06582575	chr6	163149167	1.02141	0.050377	9.65471e-38	3.60982e-33
rs11762810	chr7	97710147	T	C	cg14507403	chr7	97798005	1.72569	0.0851322	9.83424e-38	3.67357e-33
rs6060768	chr20	30284781	C	T	cg16409883	chr20	30376593	-0.95518	0.0471326	1.00341e-37	3.74722e-33
rs1946565	chr4	116875078	G	A	cg20920357	chr4	116877727	1.98992	0.0982834	1.08427e-37	4.03997e-33
rs633644	chr21	44783063	C	G	cg19318330	chr21	44782872	-0.529067	0.026147	1.14076e-37	4.24702e-33
rs12980335	chr19	7868073	G	C	cg02314692	chr19	7868075	-0.839207	0.0414903	1.17721e-37	4.37994e-33
rs7100920	chr10	105640978	C	T	cg26865853	chr10	105654499	0.826421	0.0408628	1.1885e-37	4.41817e-33
rs35682	chr3	10328782	G	A	cg08489410	chr3	10329245	-0.711013	0.035167	1.21831e-37	4.52116e-33
rs113028562	chr3	195598948	G	A	cg00555438	chr3	195578280	1.76109	0.0871069	1.22142e-37	4.53258e-33
rs10992427	chr9	95467111	G	A	cg05140943	chr9	95492235	-0.637576	0.0315488	1.26397e-37	4.6795e-33
rs7587940	chr2	173343788	T	C	cg11862180	chr2	173378632	2.21782	0.109748	1.26857e-37	4.69614e-33
rs4606765	chr17	39917325	A	C	cg22494606	chr17	39917690	-0.818632	0.0405162	1.28545e-37	4.75776e-33
rs11231155	chr11	62365619	G	A	cg02828805	chr11	62378750	-0.608543	0.0301238	1.30487e-37	4.82777e-33
rs35611779	chr2	12317284	A	C	cg08206881	chr2	12317357	2.21731	0.109768	1.31213e-37	4.85437e-33
rs10282584	chr7	1081442	T	C	cg00431813	chr7	1051703	-1.05459	0.0522116	1.32129e-37	4.88739e-33
rs4072111	chr15	81578139	T	C	cg18297445	chr15	81578048	-1.30501	0.0646117	1.32468e-37	4.89951e-33
rs2305161	chr2	177134172	T	C	cg20351137	chr2	177133606	-1.13018	0.055963	1.33893e-37	4.94709e-33
rs10410533	chr19	18156993	C	T	cg17749967	chr19	18160301	0.779538	0.0386165	1.3858e-37	5.11827e-33
rs8069969	chr17	61822223	T	G	cg03847641	chr17	61903774	0.852357	0.0422275	1.39586e-37	5.14911e-33
rs11661869	chr18	11951280	C	T	cg00918181	chr18	11947875	1.45042	0.0718615	1.40351e-37	5.16955e-33
rs1428478	chr5	66537711	T	C	cg11553311	chr5	66541588	-1.24139	0.0615189	1.43007e-37	5.26617e-33
rs62303904	chr4	40265010	C	A	cg18041640	chr4	40266817	1.0653	0.0527945	1.43448e-37	5.28199e-33
rs12782935	chr10	93559670	T	C	cg24165102	chr10	93616692	1.09462	0.0542619	1.46545e-37	5.39324e-33
rs389018	chr20	237497	A	G	cg05213070	chr20	239224	0.708463	0.035153	1.58541e-37	5.8195e-33
rs903310	chr3	194875944	T	C	cg07439098	chr3	194878552	-0.757052	0.0375661	1.59284e-37	5.84649e-33
rs11240664	chr1	204064055	C	T	cg11128862	chr1	204064146	0.658317	0.0326682	1.59875e-37	5.86803e-33
rs12034829	chr1	225704287	C	A	cg15019644	chr1	225768233	1.39758	0.069368	1.62695e-37	5.96304e-33
rs9908425	chr17	72685025	G	C	cg18371408	chr17	72684895	1.46675	0.0728022	1.62908e-37	5.96567e-33
rs12634352	chr3	124940905	C	T	cg13217931	chr3	125041332	1.34309	0.0666661	1.63253e-37	5.96567e-33
rs7032851	chr9	130696216	C	G	cg01681863	chr9	130705120	2.29087	0.113743	1.67098e-37	6.1038e-33
rs76052230	chr3	185790103	A	G	cg17466567	chr3	185826590	3.56995	0.177271	1.68794e-37	6.16212e-33
rs10816744	chr9	111620728	A	G	cg18412092	chr9	111620722	-0.763959	0.0379433	1.71663e-37	6.26573e-33
rs1433690	chr11	28944399	G	C	cg05775170	chr11	28959557	-0.678131	0.0336974	1.78904e-37	6.52668e-33
rs9657360	chr8	144676862	C	T	cg08017634	chr8	144659831	1.00324	0.04986	1.81066e-37	6.6035e-33
rs61319121	chr3	33128011	C	T	cg21929481	chr3	33089501	1.28063	0.0636583	1.84008e-37	6.70721e-33
rs9890596	chr17	9354360	G	A	cg20659454	chr17	9354442	-0.636476	0.031644	1.86767e-37	6.80655e-33
rs6550376	chr3	35967682	T	G	cg20130571	chr3	35974541	1.50149	0.0746841	1.93786e-37	7.05727e-33
rs273579	chr11	30908049	T	C	cg05328885	chr11	30943623	2.46385	0.122601	2.00392e-37	7.28589e-33
rs7774863	chr6	13296206	G	A	cg16465844	chr6	13295982	-0.589764	0.0293642	2.10467e-37	7.64224e-33
rs2055955	chr1	42235292	C	G	cg14960989	chr1	42230528	-0.877339	0.0437	2.17503e-37	7.89269e-33
rs13103553	chr4	37802850	A	C	cg11070987	chr4	37804023	-1.03689	0.0516672	2.24611e-37	8.13941e-33
rs10900594	chr1	204470129	G	C	cg20240347	chr1	204465584	0.969807	0.0483297	2.26509e-37	8.2061e-33
rs231217	chr19	36258842	C	G	cg11419882	chr19	36258978	-1.66203	0.0828306	2.27543e-37	8.24312e-33
rs182365	chr1	235677290	T	G	cg26050004	chr1	235667680	0.502191	0.0250313	2.30239e-37	8.33781e-33
rs12624775	chr20	13229175	C	T	cg04049812	chr20	13251901	-0.842945	0.0420232	2.33534e-37	8.45025e-33
rs8014961	chr14	51982949	A	C	cg09841842	chr14	51974848	1.07551	0.0536196	2.34404e-37	8.48067e-33
rs3734618	chr6	39284184	G	A	cg23833119	chr6	39280861	0.582373	0.029041	2.38893e-37	8.64174e-33
rs3095145	chr17	48905595	C	T	cg20451208	chr17	48906459	-1.02584	0.0511572	2.39709e-37	8.67061e-33
rs60111845	chr17	5670260	C	T	cg15255086	chr17	5673881	0.805858	0.0401922	2.42218e-37	8.76045e-33
rs192252295	chr17	43702296	C	T	cg09860564	chr17	44213797	-1.22867	0.0612868	2.4451e-37	8.84157e-33
rs4736429	chr8	134086272	A	G	cg05330139	chr8	134089850	0.701117	0.034976	2.46717e-37	8.92114e-33
rs8014961	chr14	51982949	A	C	cg17988243	chr14	51975241	1.26939	0.063341	2.51978e-37	9.1035e-33
rs2516600	chr14	52487766	T	C	cg04674762	chr14	52487120	1.1414	0.0569586	2.53496e-37	9.15811e-33
rs55896038	chr10	123207298	T	C	cg18566515	chr10	123356236	-1.62045	0.0808691	2.54688e-37	9.20024e-33
rs55888911	chr13	25687768	A	G	cg19044579	chr13	25688740	-1.61746	0.0807317	2.57668e-37	9.30669e-33
rs4525730	chr2	53097497	T	C	cg07782112	chr2	53107842	0.709616	0.0354371	2.68869e-37	9.70339e-33
rs689439	chr16	875402	T	C	cg07531248	chr16	875410	-0.636275	0.0317755	2.69555e-37	9.72789e-33
rs12979755	chr19	39391817	T	C	cg19968001	chr19	39391594	-0.905336	0.045243	2.84971e-37	1.02764e-32
rs736953	chr20	32415089	T	G	cg03355213	chr20	32398230	1.37692	0.0688113	2.85419e-37	1.02923e-32
rs9376144	chr6	136077385	C	G	cg17733104	chr6	136081144	0.786661	0.0393166	2.8751e-37	1.03609e-32
rs55920263	chr3	195592818	G	C	cg15729578	chr3	195576390	-0.757831	0.0378793	2.89738e-37	1.04404e-32
rs4752857	chr11	47655752	T	C	cg17688768	chr11	47628441	-0.745265	0.0372559	2.92769e-37	1.0548e-32
rs7811831	chr7	2438526	C	A	cg02586236	chr7	2439366	0.95555	0.0477722	2.94833e-37	1.06167e-32
rs11548104	chr1	153587308	C	T	cg07898899	chr1	153600156	-1.47422	0.0737104	2.97283e-37	1.07e-32
rs7192001	chr16	31522723	T	C	cg02989940	chr16	31539234	-0.832313	0.0416185	2.99189e-37	1.07616e-32
rs11966463	chr6	22003895	C	A	cg07326812	chr6	21998442	-2.01333	0.100681	3.01011e-37	1.08254e-32
rs3024718	chr13	113813853	G	A	cg18105134	chr13	113819100	-2.844	0.142308	3.16657e-37	1.13735e-32
rs17795186	chr11	35546732	C	T	cg18782210	chr11	35547909	1.27974	0.0640469	3.21185e-37	1.15355e-32
rs6509146	chr19	44646572	A	G	cg13838055	chr19	44645352	-1.1513	0.0576243	3.23684e-37	1.16232e-32
rs1343922	chr14	72265949	A	G	cg24805373	chr14	72265820	0.454288	0.0227385	3.24618e-37	1.16562e-32
rs1980143	chr3	150948356	C	T	cg25117092	chr3	150948274	-1.15101	0.0576491	3.42417e-37	1.22832e-32
rs10773579	chr12	129294881	A	C	cg26079959	chr12	129295009	-0.887345	0.0444491	3.46152e-37	1.24153e-32
rs34837812	chr19	57990115	G	T	cg07461715	chr19	57989332	1.20744	0.0605113	3.59441e-37	1.28753e-32
rs13227256	chr7	33536947	G	A	cg03343190	chr7	33525946	0.954342	0.0478422	3.68804e-37	1.32074e-32
rs36987	chr5	1499175	T	C	cg03562952	chr5	1499204	1.53146	0.0768206	3.87745e-37	1.38721e-32
rs17653344	chr5	171847674	C	T	cg24921943	chr5	171847617	-0.650989	0.032663	3.95956e-37	1.41566e-32
rs9373311	chr6	141804925	A	G	cg15052665	chr6	141804349	1.234	0.0619184	3.97481e-37	1.42107e-32
rs2054364	chr15	67356073	C	T	cg23731272	chr15	67356838	-1.84477	0.0925731	4.00379e-37	1.43114e-32
rs13274892	chr8	23586054	C	G	cg04349084	chr8	23602677	2.53659	0.127314	4.06794e-37	1.45331e-32
rs11649849	chr17	48582276	A	G	cg06086634	chr17	48585465	1.35316	0.067935	4.16094e-37	1.48571e-32
rs2270132	chr15	91351868	C	A	cg04145948	chr15	91351995	-1.89205	0.0950673	4.44756e-37	1.58284e-32
rs900835	chr1	43412455	T	C	cg09003612	chr1	43425222	-1.18936	0.0597843	4.59757e-37	1.63504e-32
rs239258	chr11	64981472	C	G	cg02780017	chr11	64981227	-0.527983	0.026557	4.85138e-37	1.72225e-32
rs594219	chr17	9668595	G	A	cg13468767	chr17	9672024	-1.18954	0.0598432	4.92112e-37	1.7467e-32
rs62062786	chr17	44024660	C	G	cg09860564	chr17	44213797	-1.22113	0.0614343	4.93267e-37	1.75075e-32
rs35524716	chr15	67578987	A	G	cg03182226	chr15	67652006	-0.838234	0.0421793	5.01381e-37	1.77822e-32
rs2579865	chr8	130415818	T	G	cg22285732	chr8	130426978	-1.34233	0.0675557	5.07986e-37	1.79895e-32
rs2242116	chr3	46941116	A	G	cg02527881	chr3	46936655	1.11091	0.0559315	5.2478e-37	1.85252e-32
rs1490691	chr10	98860760	C	A	cg12661092	chr10	98861029	0.711187	0.0358099	5.29134e-37	1.86724e-32
rs2035540	chr12	129298131	A	C	cg20861365	chr12	129300608	1.53661	0.0773909	5.39936e-37	1.90385e-32
rs77952882	chr20	43789859	T	C	cg17976697	chr20	43803605	-3.31141	0.166792	5.43629e-37	1.91634e-32
rs1064017	chr14	96157187	A	G	cg09001250	chr14	96157296	-0.951109	0.0479147	5.51369e-37	1.9431e-32
rs11789730	chr9	94631730	T	C	cg14153681	chr9	94620411	1.16399	0.0586902	5.92041e-37	2.08452e-32
rs823074	chr1	205774839	C	T	cg14893161	chr1	205819251	2.30863	0.116439	6.06571e-37	2.13489e-32
rs299330	chr13	44294856	T	C	cg16458822	chr13	44261002	-2.72277	0.137331	6.08166e-37	2.13648e-32
rs1527515	chr4	99025733	A	C	cg03676636	chr4	99064102	1.0263	0.0517658	6.09154e-37	2.13948e-32
rs13036464	chr20	17665867	C	G	cg07930400	chr20	17632196	-0.940804	0.0474558	6.11855e-37	2.14886e-32
rs4939530	chr11	55493219	C	T	cg06933381	chr11	55417559	-1.30103	0.0656646	6.41739e-37	2.24903e-32
rs7940108	chr11	64266200	A	G	cg08822897	chr11	64258103	1.53659	0.0775596	6.4598e-37	2.26373e-32
rs6591223	chr11	66609289	T	C	cg01759756	chr11	66579670	-1.56684	0.0791276	6.73912e-37	2.35239e-32
rs1407259	chr11	31043939	A	C	cg14844989	chr11	31128820	0.81167	0.0409929	6.77286e-37	2.36352e-32
rs3734694	chr6	44118612	C	T	cg00507055	chr6	44119147	-1.54536	0.078064	6.88926e-37	2.40356e-32
rs10896025	chr11	65401336	T	C	cg05805236	chr11	65401703	-0.817452	0.0412946	6.90367e-37	2.40846e-32
rs985221	chr6	137743314	A	T	cg11374463	chr6	137745654	-1.108	0.055992	7.10676e-37	2.47871e-32
rs6846328	chr4	80854734	C	T	cg22897411	chr4	80886232	1.4363	0.0726172	7.39252e-37	2.57414e-32
rs2458422	chr8	105332817	C	T	cg23108931	chr8	105342351	1.60359	0.0810895	7.5004e-37	2.61126e-32
rs16964486	chr15	52011490	A	G	cg19414984	chr15	52079949	-1.41251	0.0714318	7.54267e-37	2.61707e-32
rs73607017	chr13	110307272	A	G	cg16896868	chr13	110319562	-2.85149	0.144279	7.87581e-37	2.72999e-32
rs4733585	chr8	128994981	C	A	cg03012235	chr8	129009289	0.735318	0.0372169	8.0773e-37	2.79731e-32
rs2816651	chr14	105708470	G	A	cg01527407	chr14	105714153	0.631001	0.0319592	8.54525e-37	2.95196e-32
rs4847318	chr1	95082278	T	C	cg22505202	chr1	95088560	-2.61608	0.132538	8.74732e-37	3.02e-32
rs1004571	chr20	45278169	A	G	cg13127542	chr20	45324833	2.56832	0.130132	8.82096e-37	3.04373e-32
rs999188	chr8	41435795	G	T	cg01678292	chr8	41522873	1.18412	0.0600002	8.85873e-37	3.05506e-32
rs1003857	chr6	166952264	G	A	cg07069459	chr6	166958189	0.860276	0.0436001	9.01528e-37	3.10784e-32
rs6937803	chr6	41988593	A	G	cg12185510	chr6	41992211	1.50287	0.0761886	9.21806e-37	3.17743e-32
rs9423584	chr10	5303742	T	G	cg08977827	chr10	5303912	-1.06386	0.0539549	9.53366e-37	3.27486e-32
rs62333915	chr4	169645874	T	C	cg14041812	chr4	169645874	-1.95852	0.0993611	9.79056e-37	3.36222e-32
rs10794342	chr11	924904	C	T	cg02668949	chr11	926768	-0.862351	0.0437589	9.9641e-37	3.41843e-32
rs4994756	chr2	239567125	C	T	cg14580085	chr2	239553406	1.04047	0.0528147	1.02329e-36	3.49908e-32
rs925738	chr2	240241255	T	C	cg07673080	chr2	240241154	1.66173	0.0844168	1.09187e-36	3.72864e-32
rs4735811	chr8	594398	G	C	cg26554054	chr8	600488	-1.65233	0.083959	1.11283e-36	3.7992e-32
rs4809135	chr19	21751988	T	C	cg26562263	chr19	21863715	1.49715	0.0760758	1.1151e-36	3.80651e-32
rs36987	chr5	1499175	T	C	cg01702217	chr5	1499165	1.30908	0.0665329	1.13363e-36	3.86133e-32
rs1048034	chr13	98918801	T	G	cg15185986	chr13	98919378	0.615175	0.0312786	1.17249e-36	3.9931e-32
rs10786783	chr10	105882765	G	A	cg21794496	chr10	105899154	-1.13106	0.0575118	1.17711e-36	4.00396e-32
rs11155241	chr6	142664439	A	T	cg03128060	chr6	142623767	1.10494	0.0561839	1.17785e-36	4.00504e-32
rs966782	chr18	74772891	T	C	cg18455083	chr18	74773383	1.63465	0.083124	1.18406e-36	4.02594e-32
rs11066028	chr12	112245170	C	A	cg15247468	chr12	112197992	0.695369	0.0353649	1.19672e-36	4.06649e-32
rs1571936	chr13	44978623	A	G	cg14248883	chr13	44978677	0.781783	0.039765	1.20981e-36	4.1091e-32
rs6549499	chr3	73094058	C	T	cg20540428	chr3	73045686	1.39576	0.0710176	1.24215e-36	4.21772e-32
rs12325788	chr17	27080049	A	G	cg22902669	chr17	27192345	-0.603162	0.0306918	1.24953e-36	4.23893e-32
rs6426802	chr1	19202507	T	C	cg11406134	chr1	19202951	2.30767	0.117436	1.25933e-36	4.27168e-32
rs6746013	chr2	25143649	G	C	cg01884057	chr2	25150051	0.576138	0.0293341	1.31184e-36	4.44079e-32
rs12631271	chr3	6524581	G	C	cg11039604	chr3	6532313	-1.3679	0.0696467	1.312e-36	4.44079e-32
rs7946749	chr11	44373635	T	C	cg18897401	chr11	44373688	-0.497193	0.025323	1.34749e-36	4.56005e-32
rs73496553	chr19	10684169	G	C	cg06069504	chr19	10707453	4.57961	0.233257	1.35158e-36	4.57377e-32
rs689439	chr16	875402	T	C	cg03829194	chr16	875571	-1.20899	0.0615807	1.35578e-36	4.58774e-32
rs2302902	chr12	96617304	T	C	cg01927686	chr12	96617777	-1.4938	0.0761245	1.40981e-36	4.75983e-32
rs2167565	chr2	61476458	C	T	cg22446208	chr2	61388665	-1.25928	0.0641759	1.41447e-36	4.77547e-32
rs1331185	chr9	91764653	T	A	cg05804899	chr9	91764761	-1.03132	0.0525819	1.4666e-36	4.95004e-32
rs2745316	chr1	18896830	G	A	cg16004875	chr1	18902086	0.993478	0.0506563	1.47591e-36	4.98134e-32
rs140801351	chr22	32157316	T	G	cg12410530	chr22	32001086	-2.97896	0.151906	1.48529e-36	5.01277e-32
rs2279913	chr17	79168268	C	A	cg26703261	chr17	79171051	-0.548598	0.027979	1.50492e-36	5.07541e-32
rs823080	chr1	205789282	A	G	cg07533224	chr1	205819345	2.3982	0.122329	1.52361e-36	5.09923e-32
rs255112	chr7	30737133	G	A	cg18090898	chr7	30739695	-0.70179	0.035802	1.53947e-36	5.1401e-32
rs10744473	chr12	131113973	T	C	cg06777732	chr12	131118426	1.98881	0.101491	1.57834e-36	5.26456e-32
rs11212320	chr11	107542394	T	C	cg05549638	chr11	107542606	-0.776961	0.0396498	1.58088e-36	5.27278e-32
rs11718908	chr3	148863151	G	A	cg17095647	chr3	148863322	1.15245	0.0588161	1.59065e-36	5.30349e-32
rs10214788	chr6	82882980	A	G	cg09315305	chr6	82916096	-1.24953	0.0637762	1.60236e-36	5.34216e-32
rs7852271	chr9	132605971	G	A	cg13728604	chr9	132627095	-2.22257	0.113452	1.61474e-36	5.38029e-32
rs3765703	chr1	3592436	G	T	cg20306863	chr1	3593812	1.00962	0.0515405	1.62573e-36	5.41676e-32
rs10792033	chr11	68989198	G	A	cg16166568	chr11	68986598	0.572438	0.0292246	1.63494e-36	5.44556e-32
rs1537106	chr21	40359005	G	A	cg02515900	chr21	40361883	-0.474545	0.0242324	1.66542e-36	5.54498e-32
rs36987	chr5	1499175	T	C	cg02646690	chr5	1499237	0.951295	0.0485804	1.67373e-36	5.572e-32
rs557264	chr10	13022684	C	T	cg27001894	chr10	13022624	-0.73369	0.0374912	1.76068e-36	5.85352e-32
rs1803825	chr3	124515308	G	A	cg22875243	chr3	124487953	0.73539	0.0375814	1.77364e-36	5.89551e-32
rs7726020	chr5	171655921	T	G	cg08748820	chr5	171662235	1.08015	0.0552017	1.77751e-36	5.90821e-32
rs12726229	chr1	58950901	T	A	cg26513689	chr1	58717632	-0.872885	0.0446117	1.78594e-36	5.93417e-32
rs11213196	chr11	109778086	G	A	cg04064998	chr11	109786133	-0.849286	0.0434238	1.84777e-36	6.13502e-32
rs741706	chr19	19281672	C	T	cg02784731	chr19	19285773	0.60429	0.0308995	1.85904e-36	6.17187e-32
rs4706827	chr6	80787532	C	T	cg08355045	chr6	80787529	1.10736	0.056662	1.96593e-36	6.52155e-32
rs10924785	chr1	246776357	C	T	cg08920545	chr1	246783141	0.574138	0.0293786	1.96955e-36	6.53219e-32
rs1977244	chr6	39889136	A	G	cg10871120	chr6	39891273	-1.03524	0.0529788	1.98773e-36	6.59186e-32
rs4746040	chr10	72253926	A	G	cg20418394	chr10	72254335	1.64217	0.0840689	2.04613e-36	6.76678e-32
rs7830891	chr8	29927856	G	A	cg01491603	chr8	29941033	1.88424	0.096462	2.04679e-36	6.76678e-32
rs13003538	chr2	60956803	T	C	cg13290274	chr2	60946565	-1.46036	0.0747789	2.08543e-36	6.8855e-32
rs55738918	chr7	97852698	A	C	cg23363826	chr7	97847225	-0.938721	0.0480795	2.12636e-36	7.01543e-32
rs59126004	chr9	137674341	C	T	cg14227731	chr9	137673708	-1.65361	0.0847118	2.1619e-36	7.13169e-32
rs4039180	chr15	85848095	A	T	cg18030306	chr15	85840389	-0.612711	0.0313932	2.18955e-36	7.22141e-32
rs11548104	chr1	153587308	C	T	cg19335413	chr1	153599812	-0.90309	0.0462957	2.28581e-36	7.51098e-32
rs10818535	chr9	124213550	A	G	cg13607226	chr9	124262699	0.558527	0.0286376	2.32132e-36	7.62679e-32
rs6938061	chr6	37674339	A	G	cg24796644	chr6	37617956	1.94385	0.0996852	2.35435e-36	7.73371e-32
rs55896038	chr10	123207298	T	C	cg08195415	chr10	123286125	0.668915	0.0343159	2.42451e-36	7.9614e-32
rs7038554	chr9	139134981	G	A	cg07405163	chr9	139137956	-1.2001	0.0615698	2.43659e-36	7.99921e-32
rs1420654	chr5	82975793	G	A	cg16102102	chr5	83017553	1.16808	0.0599436	2.49113e-36	8.17431e-32
rs2033200	chr5	177679654	T	C	cg21948676	chr5	177679652	-0.971465	0.0498552	2.49775e-36	8.19489e-32
rs4899391	chr14	71689330	G	A	cg26930627	chr14	71679154	-0.458763	0.0235495	2.54951e-36	8.35834e-32
rs8087334	chr18	9298120	C	A	cg20758756	chr18	9321560	1.19631	0.0614131	2.56149e-36	8.39687e-32
rs76533572	chr13	99228719	T	C	cg02088785	chr13	99223336	0.768592	0.0394605	2.58494e-36	8.47276e-32
rs520500	chr11	85451938	A	C	cg20943999	chr11	85453669	1.83838	0.0943922	2.60116e-36	8.52397e-32
rs4806641	chr19	55592070	A	G	cg27105123	chr19	55582635	-1.76117	0.0905347	2.86292e-36	9.36856e-32
rs62065378	chr17	43522361	C	T	cg20163478	chr17	43508418	1.75842	0.0904244	2.94458e-36	9.63133e-32
rs2870933	chr12	67854346	C	T	cg09070882	chr12	67850140	2.65164	0.136368	2.96339e-36	9.69263e-32
rs12052948	chr2	122283313	T	G	cg17332217	chr2	122398787	-1.31441	0.067604	2.98733e-36	9.76353e-32
rs2770296	chr13	47440560	C	T	cg15524383	chr13	47440433	-0.835996	0.0429987	2.99302e-36	9.7819e-32
rs14713	chr19	2714666	A	G	cg17030046	chr19	2711667	-0.602168	0.0309902	3.13913e-36	1.00992e-31
rs87097	chr17	74269039	C	T	cg09812376	chr17	74270190	-1.06817	0.0549799	3.17293e-36	1.02052e-31
rs652454	chr9	92776497	C	T	cg04299914	chr9	92782655	-0.560303	0.0288401	3.17883e-36	1.0223e-31
rs10191559	chr2	181940642	G	A	cg25051134	chr2	181938260	-1.17042	0.0602809	3.34014e-36	1.07374e-31
rs62206528	chr20	35761800	C	T	cg20124963	chr20	35710312	-0.904031	0.0465636	3.35548e-36	1.07835e-31
rs360761	chr3	13102675	T	C	cg04623471	chr3	13107664	0.792351	0.040816	3.38695e-36	1.08751e-31
rs2819608	chr1	29473838	G	C	cg14182254	chr1	29497954	-0.962925	0.0496059	3.40424e-36	1.09296e-31
rs1033910	chr14	61816840	T	C	cg12797254	chr14	61825961	0.73059	0.03764	3.42695e-36	1.10012e-31
rs10039112	chr5	77493085	G	T	cg25988470	chr5	77518186	0.745903	0.038429	3.42756e-36	1.10012e-31
rs925738	chr2	240241255	T	C	cg10639368	chr2	240241218	1.12447	0.057936	3.44313e-36	1.10497e-31
rs5765261	chr22	45746132	G	C	cg01808030	chr22	45809952	1.69106	0.0871293	3.44517e-36	1.10528e-31
rs9791118	chr5	168394953	C	T	cg04617596	chr5	168405345	-2.94913	0.152004	3.54679e-36	1.13557e-31
rs7560464	chr2	46876034	C	G	cg21054447	chr2	46873003	0.881965	0.0455007	3.8261e-36	1.2223e-31
rs11155241	chr6	142664439	A	T	cg21182457	chr6	142623720	1.32733	0.0684776	3.82854e-36	1.22267e-31
rs113290361	chr1	182121031	A	G	cg13632980	chr1	182140237	-1.36825	0.0705998	3.87748e-36	1.22427e-31
rs9296445	chr6	44649758	T	C	cg09386264	chr6	44649729	-0.63174	0.0326049	3.95502e-36	1.23838e-31
rs7394830	chr11	1408892	G	A	cg12186219	chr11	1463541	1.10429	0.0569965	3.97021e-36	1.24311e-31
rs4253121	chr10	50706987	A	G	cg16617844	chr10	50766517	-0.781649	0.04035	4.02035e-36	1.25803e-31
rs8012775	chr14	104067809	C	T	cg05256053	chr14	104090355	1.06478	0.0549857	4.142e-36	1.29348e-31
rs113243257	chr3	12798539	C	A	cg03761891	chr3	12802190	-3.00467	0.155166	4.14873e-36	1.29552e-31
rs41298348	chr20	62160486	T	C	cg04220433	chr20	62164868	-1.76439	0.0911803	4.39188e-36	1.37055e-31
rs4746040	chr10	72253926	A	G	cg25204955	chr10	72254314	1.23668	0.0639164	4.43211e-36	1.38256e-31
rs4717820	chr7	73236266	G	A	cg01679206	chr7	73253049	-0.884138	0.0457243	4.66293e-36	1.44618e-31
rs526260	chr18	77553173	G	A	cg19746982	chr18	77552568	0.956392	0.0494658	4.69988e-36	1.4572e-31
rs56133728	chr2	31444262	C	T	cg25521234	chr2	31444682	3.32461	0.171957	4.70944e-36	1.45997e-31
rs10170989	chr2	107177168	G	T	cg02025958	chr2	107179496	-1.23892	0.0640814	4.71593e-36	1.46147e-31
rs635706	chr11	117694089	G	A	cg25550323	chr11	117694062	0.554775	0.0286999	4.78336e-36	1.48169e-31
rs112071336	chr5	12859643	A	G	cg21790413	chr5	12862067	2.34279	0.121241	4.91988e-36	1.52361e-31
rs6802796	chr3	72782740	A	T	cg25664220	chr3	72788482	-0.991839	0.0513285	4.92206e-36	1.52425e-31
rs6110532	chr20	15122551	T	C	cg02101882	chr20	14932324	-0.527263	0.0272916	4.99942e-36	1.54787e-31
rs171785	chr5	171061827	T	C	cg07871442	chr5	171057196	-1.398	0.0723769	5.08632e-36	1.57443e-31
rs7078635	chr10	22851609	G	A	cg12822214	chr10	22831530	1.63042	0.0844275	5.17464e-36	1.60135e-31
rs4803776	chr19	45452335	C	T	cg05134567	chr19	45449165	0.751593	0.0389208	5.18733e-36	1.60525e-31
rs5992783	chr22	18150922	T	G	cg10631648	chr22	18189128	1.45214	0.0752073	5.23921e-36	1.62109e-31
rs1108722	chr7	151431466	A	G	cg07547279	chr7	151433873	1.16262	0.0602311	5.36929e-36	1.65932e-31
rs13398989	chr2	172175068	G	A	cg03043243	chr2	172172701	-1.12362	0.0582188	5.42904e-36	1.67745e-31
rs2237648	chr7	106691633	A	T	cg03034673	chr7	106670287	-2.29649	0.11899	5.43088e-36	1.67791e-31
rs80209523	chr17	43933830	T	G	cg04226788	chr17	44014390	-0.810556	0.0420247	5.71821e-36	1.76592e-31
rs11576810	chr1	151712201	G	C	cg01609658	chr1	151694478	2.0332	0.105455	5.89822e-36	1.82004e-31
rs11152073	chr18	56108266	A	T	cg00413510	chr18	56133659	0.612324	0.031764	5.97109e-36	1.84185e-31
rs1264471	chr8	102428258	T	G	cg23214426	chr8	102427173	-0.455585	0.0236349	6.00437e-36	1.85187e-31
rs442790	chr8	37132772	G	T	cg05564644	chr8	37132810	1.07817	0.0559338	6.00724e-36	1.85272e-31
rs2729747	chr11	77098479	G	A	cg06325300	chr11	77081330	-0.726784	0.0377126	6.11356e-36	1.88457e-31
rs17223473	chr3	10401228	T	C	cg11261372	chr3	10403009	0.972806	0.0504805	6.13283e-36	1.88958e-31
rs2027007	chr9	82345399	G	A	cg14771766	chr9	82345430	2.33286	0.121082	6.24121e-36	1.91723e-31
rs7212749	chr17	48477098	T	C	cg09960829	chr17	48475434	0.609883	0.0316686	6.46654e-36	1.98537e-31
rs11187893	chr10	96105979	G	C	cg07889765	chr10	96123159	-1.06358	0.0552317	6.50916e-36	1.99807e-31
rs299993	chr16	86751820	C	A	cg01043153	chr16	86752101	-0.959936	0.0498521	6.53761e-36	2.0065e-31
rs79527268	chr21	48016408	T	C	cg26790209	chr21	47806332	-3.25453	0.169047	6.6337e-36	2.03287e-31
rs6577536	chr1	8910110	A	G	cg06972019	chr1	8937448	1.16187	0.0603544	6.6713e-36	2.04409e-31
rs11234568	chr11	85876222	G	A	cg12568536	chr11	85873778	3.08158	0.160078	6.6801e-36	2.04674e-31
rs9562127	chr13	114911531	T	C	cg22792048	chr13	114911579	-1.16891	0.0607258	6.72379e-36	2.05822e-31
rs1018527	chr3	197080008	T	C	cg02356645	chr3	197080596	-2.8579	0.148519	6.90248e-36	2.1106e-31
rs10407023	chr19	3683928	T	C	cg07907254	chr19	3683678	-0.922957	0.0479692	6.96402e-36	2.12937e-31
rs17792617	chr14	21783884	A	G	cg25233894	chr14	21785525	-0.907783	0.0472084	7.30418e-36	2.2306e-31
rs80277329	chr1	115242437	T	C	cg11482926	chr1	115260643	-1.90879	0.0992774	7.37976e-36	2.24639e-31
rs10794350	chr11	946070	A	G	cg05626073	chr11	971527	1.14674	0.0596418	7.37143e-36	2.24639e-31
rs12872335	chr13	50442235	A	G	cg23104954	chr13	50701501	1.80444	0.093853	7.39827e-36	2.24947e-31
rs7546498	chr1	1740255	T	G	cg23982607	chr1	1823379	-0.916581	0.0476795	7.47478e-36	2.27254e-31
rs3760532	chr17	79897449	G	A	cg18631330	chr17	79899941	-0.923744	0.0480692	7.69195e-36	2.33562e-31
rs2241541	chr10	126671673	C	T	cg17391407	chr10	126599818	0.907399	0.0472242	7.76534e-36	2.35745e-31
rs3891430	chr8	29225251	A	G	cg15914497	chr8	29228773	1.07084	0.0557547	8.04406e-36	2.44113e-31
rs6433641	chr2	177957343	A	G	cg18539785	chr2	177958328	-1.07546	0.055999	8.09009e-36	2.45332e-31
rs4700646	chr5	63954744	A	G	cg01791865	chr5	63954708	-0.314905	0.0163992	8.17484e-36	2.47859e-31
rs7798410	chr7	155153354	T	C	cg14927855	chr7	155151427	-2.12513	0.110695	8.32532e-36	2.524e-31
rs2102340	chr10	70974057	C	G	cg27157590	chr10	70974085	-0.751469	0.0391432	8.3321e-36	2.52595e-31
rs10769312	chr11	48094769	A	G	cg02372723	chr11	48103048	-0.839149	0.0437194	8.47301e-36	2.5668e-31
rs17598114	chr15	85171317	T	C	cg19797078	chr15	85177753	-0.874746	0.0455755	8.49523e-36	2.57233e-31
rs72728811	chr5	34523058	A	G	cg21795442	chr5	34517523	1.23525	0.0643716	8.6391e-36	2.61434e-31
rs10779048	chr12	84215246	C	T	cg11702299	chr12	84217552	0.679781	0.0354271	8.68174e-36	2.6269e-31
rs78355284	chr6	148187934	G	A	cg06640891	chr6	148195452	-1.62668	0.0847773	8.70051e-36	2.63241e-31
rs6019409	chr20	47380990	C	T	cg21145944	chr20	47365070	0.745993	0.0388842	8.79888e-36	2.66127e-31
rs823074	chr1	205774839	C	T	cg17178900	chr1	205818956	2.56415	0.133707	9.08451e-36	2.74509e-31
rs2834181	chr21	34680395	A	C	cg00207965	chr21	34697220	1.14706	0.0598283	9.27206e-36	2.79968e-31
rs67461420	chr1	56154764	G	A	cg18137779	chr1	56163457	-1.98207	0.103411	9.49504e-36	2.86251e-31
rs138765259	chr17	47337653	G	T	cg11994425	chr17	47445963	2.75232	0.143643	9.73875e-36	2.93399e-31
rs4504586	chr7	50722460	G	C	cg08586669	chr7	50727761	0.940242	0.0490756	9.81323e-36	2.95637e-31
rs6448331	chr4	9482110	T	A	cg12006118	chr4	9479947	2.03321	0.106131	9.87205e-36	2.97396e-31
rs8079405	chr17	10115227	C	T	cg05112120	chr17	10119723	-0.756142	0.0394838	1.01649e-35	3.05939e-31
rs1780639	chr22	19174603	T	C	cg02655711	chr22	19163373	-0.762284	0.0398079	1.02335e-35	3.07926e-31
rs2745321	chr1	18889198	G	C	cg18795169	chr1	18902165	1.60311	0.0837333	1.03919e-35	3.12572e-31
rs1404220	chr7	156316356	C	A	cg24702579	chr7	156320570	-1.53295	0.080076	1.0468e-35	3.14821e-31
rs10797096	chr1	153640665	A	G	cg02573566	chr1	153599479	0.524997	0.0274263	1.05389e-35	3.16893e-31
rs3118582	chr9	137417115	T	C	cg11078769	chr9	137413998	-1.05412	0.0550873	1.08418e-35	3.25583e-31
rs2460944	chr2	109066344	G	A	cg02082929	chr2	109068933	-0.623207	0.0325727	1.09604e-35	3.28376e-31
rs999188	chr8	41435795	G	T	cg11479568	chr8	41522951	1.02959	0.0538154	1.09987e-35	3.29355e-31
rs12621644	chr2	139439036	T	C	cg24608381	chr2	139538746	-1.26581	0.0661633	1.10135e-35	3.29729e-31
rs76988227	chr7	128479065	A	G	cg10733469	chr7	128506470	-1.68591	0.0881227	1.10236e-35	3.29897e-31
rs13228686	chr7	69464520	C	G	cg07583744	chr7	69359237	1.14462	0.0598367	1.11348e-35	3.33107e-31
rs11649849	chr17	48582276	A	G	cg22571038	chr17	48585470	1.50077	0.0784953	1.16031e-35	3.47021e-31
rs13319936	chr3	109122283	G	A	cg12534199	chr3	109117978	-1.31755	0.0689419	1.20103e-35	3.55676e-31
rs1875931	chr16	10646170	G	A	cg09712682	chr16	10647275	1.01318	0.0530163	1.20289e-35	3.56219e-31
rs13004652	chr2	171222398	G	T	cg15059639	chr2	171220061	-2.01017	0.1052	1.21663e-35	3.60257e-31
rs58791572	chr14	104285849	A	C	cg27078995	chr14	104273185	-1.02532	0.0536744	1.24437e-35	3.67806e-31
rs1432419	chr1	100955189	G	A	cg09408571	chr1	101003634	-1.05836	0.055405	1.24665e-35	3.68441e-31
rs409678	chr20	15127508	G	A	cg18650908	chr20	14944060	-1.29695	0.0679365	1.30898e-35	3.86517e-31
rs74689917	chr16	67566570	C	G	cg06819230	chr16	67567158	-0.797035	0.0417625	1.34086e-35	3.95517e-31
rs13058817	chr3	53024139	T	C	cg21126969	chr3	53030684	-1.26351	0.066215	1.35794e-35	4.00473e-31
rs734206	chr14	93108464	C	T	cg13225565	chr14	93106414	-0.883819	0.0463179	1.36007e-35	4.00703e-31
rs9870697	chr3	72505316	G	A	cg04276755	chr3	72504716	-0.433318	0.0227099	1.36612e-35	4.02427e-31
rs921577	chr7	47687347	C	T	cg24041400	chr7	47688343	0.868405	0.0455383	1.42958e-35	4.20736e-31
rs645279	chr6	25880494	T	C	cg03264133	chr6	25882463	1.80051	0.0944584	1.48128e-35	4.35746e-31
rs228052	chr21	43953654	C	G	cg20099001	chr21	43953113	1.144	0.0600229	1.49315e-35	4.39191e-31
rs55896038	chr10	123207298	T	C	cg12181078	chr10	123339946	-0.622142	0.0326504	1.52401e-35	4.48205e-31
rs3798480	chr6	36354512	C	G	cg16191552	chr6	36356187	1.06305	0.0558056	1.56001e-35	4.58668e-31
rs202043075	chr7	65045575	G	C	cg12673666	chr7	65817472	-2.0681	0.108575	1.56978e-35	4.60396e-31
rs11882334	chr19	29222000	T	C	cg04546413	chr19	29218101	2.10647	0.110604	1.58633e-35	4.64792e-31
rs4771770	chr13	112310267	A	G	cg26744460	chr13	112316283	-0.60221	0.031623	1.59797e-35	4.68067e-31
rs2321295	chr3	156662345	T	C	cg01201279	chr3	156543471	-1.75293	0.0921102	1.68513e-35	4.92725e-31
rs66566366	chr4	165922804	G	A	cg07182955	chr4	165922783	-0.935542	0.0491807	1.74535e-35	5.101e-31
rs36981	chr5	1503287	A	C	cg00684040	chr5	1503632	1.29627	0.0681587	1.77631e-35	5.1901e-31
rs12510187	chr4	154621502	A	G	cg01554777	chr4	154622943	-0.675945	0.0355621	1.86025e-35	5.43246e-31
rs60964317	chr2	74343423	T	A	cg01017244	chr2	74357527	1.51467	0.0797099	1.90118e-35	5.55074e-31
rs7522045	chr1	210022547	C	T	cg15903683	chr1	210016705	-0.833349	0.0438664	1.94079e-35	5.65928e-31
rs1378358	chr17	44787312	T	C	cg09860564	chr17	44213797	-1.21793	0.0641258	1.97951e-35	5.76971e-31
rs72934143	chr1	66995864	A	C	cg13052034	chr1	66999238	1.0414	0.0548383	2.00015e-35	5.82795e-31
rs72820474	chr2	48649658	A	T	cg02567323	chr2	48671699	-1.53696	0.0809434	2.01907e-35	5.88078e-31
rs4980073	chr10	81160150	C	T	cg07439373	chr10	81159371	0.771695	0.0406421	2.02324e-35	5.89223e-31
rs6938061	chr6	37674339	A	G	cg26720545	chr6	37618009	1.19166	0.0627658	2.03775e-35	5.93411e-31
rs886427	chr16	3023605	G	A	cg20777464	chr16	3023756	-0.777667	0.0409659	2.06042e-35	5.9995e-31
rs10105114	chr8	127889918	A	G	cg21238284	chr8	127889295	-0.872775	0.045977	2.06404e-35	6.00895e-31
rs55896038	chr10	123207298	T	C	cg22633036	chr10	123355576	-1.04065	0.0548392	2.12132e-35	6.17467e-31
rs6069936	chr20	55531282	A	G	cg04819618	chr20	55531278	1.29204	0.0680982	2.15075e-35	6.25856e-31
rs142280803	chr5	152707397	G	A	cg26379694	chr5	152732350	1.54295	0.0813518	2.21369e-35	6.43974e-31
rs9804163	chr1	192523571	C	T	cg02586212	chr1	192544902	-1.61775	0.085317	2.25858e-35	6.55944e-31
rs1448099	chr12	86235433	T	C	cg00310523	chr12	86230176	0.853552	0.045018	2.27159e-35	6.59642e-31
rs7796506	chr7	45193090	C	T	cg10585226	chr7	45192583	0.739876	0.039034	2.32568e-35	6.75295e-31
rs58124832	chr16	1268376	A	G	cg27107150	chr16	1272275	-3.56313	0.18804	2.3841e-35	6.91634e-31
rs6486782	chr12	122359172	T	C	cg13699009	chr12	122356056	-0.684447	0.0361309	2.43831e-35	7.07203e-31
rs6459448	chr6	16098290	A	G	cg14847351	chr6	16093481	0.924264	0.0488096	2.51601e-35	7.28876e-31
rs10910082	chr1	2418935	C	T	cg03847348	chr1	2413705	0.574238	0.0303351	2.58393e-35	7.47806e-31
rs8176242	chr17	41217874	T	C	cg05368731	chr17	41323189	0.919817	0.0485962	2.60662e-35	7.51571e-31
rs259283	chr19	33163103	A	G	cg27413643	chr19	33165484	-1.85564	0.0980482	2.62823e-35	7.57725e-31
rs72914658	chr11	59824110	T	C	cg01617317	chr11	59824110	-3.17639	0.167899	2.71128e-35	7.81383e-31
rs6925716	chr6	109597641	T	C	cg07909165	chr6	109695742	0.95344	0.0504	2.7229e-35	7.84717e-31
rs2298862	chr17	41176688	C	T	cg10047753	chr17	41438598	0.885863	0.0468323	2.74394e-35	7.9046e-31
rs4767364	chr12	112521448	A	G	cg15247468	chr12	112197992	0.675053	0.0356898	2.75787e-35	7.94456e-31
rs2072343	chr16	4038567	C	T	cg17082795	chr16	4039320	0.729426	0.0385714	2.79771e-35	8.05688e-31
rs6946207	chr7	147699995	C	T	cg09362918	chr7	147704677	-0.679975	0.0359582	2.80878e-35	8.08843e-31
rs10418024	chr19	55669778	C	G	cg03097995	chr19	55669091	0.615664	0.0325585	2.81664e-35	8.11043e-31
rs3809109	chr11	290233	G	A	cg07314988	chr11	289774	-1.87732	0.099329	2.93152e-35	8.43694e-31
rs7558832	chr2	191560589	C	T	cg06524124	chr2	191567576	0.795792	0.0421152	2.98764e-35	8.59426e-31
rs4746040	chr10	72253926	A	G	cg07237217	chr10	72255069	1.75796	0.0930358	2.98776e-35	8.59444e-31
rs55901738	chr5	179741374	A	C	cg02891314	chr5	179741120	-2.27661	0.120526	3.07222e-35	8.83455e-31
rs3108187	chr19	37181079	G	T	cg00568177	chr19	37177434	-0.763392	0.0404258	3.14073e-35	9.02753e-31
rs10399673	chr1	47878626	G	C	cg24519141	chr1	47871512	0.514188	0.0272377	3.2215e-35	9.25763e-31
rs7204250	chr16	89883224	G	C	cg14431490	chr16	89894252	0.940894	0.0498456	3.24392e-35	9.31962e-31
rs1448099	chr12	86235433	T	C	cg06740227	chr12	86229804	1.10085	0.0583221	3.25655e-35	9.35552e-31
rs2279913	chr17	79168268	C	A	cg14413466	chr17	79170920	-1.12811	0.0598022	3.41671e-35	9.79484e-31
rs7423	chr22	39781429	C	T	cg05872129	chr22	39784769	2.22725	0.118078	3.43612e-35	9.84869e-31
rs13226804	chr7	158710377	T	C	cg17104512	chr7	158709965	-0.753774	0.0399679	3.48218e-35	9.97488e-31
rs758152	chr17	66311332	C	T	cg09724999	chr17	66308601	-1.03383	0.054818	3.4847e-35	9.9819e-31
rs10896052	chr11	65579600	A	C	cg15531562	chr11	65601754	-0.924626	0.0490278	3.48617e-35	9.98592e-31
rs201260837	chr13	114029615	A	G	cg17720457	chr13	114025453	-3.12605	0.165797	3.55346e-35	1.01758e-30
rs28360884	chr11	802902	T	G	cg17628894	chr11	804452	0.574663	0.0304825	3.59106e-35	1.02816e-30
rs17586838	chr6	159221034	A	G	cg19982221	chr6	159316196	-2.87157	0.152324	3.59844e-35	1.03025e-30
rs2279574	chr12	89745477	C	A	cg15296664	chr12	89748773	1.59348	0.0845568	3.70141e-35	1.05754e-30
rs2918264	chr5	148615446	T	C	cg21178959	chr5	148617305	0.666285	0.0353624	3.75663e-35	1.07295e-30
rs10818651	chr9	124974419	A	G	cg05136264	chr9	124989408	-1.40755	0.0747151	3.80071e-35	1.0853e-30
rs10830448	chr11	89953291	G	C	cg26834418	chr11	89957033	1.34116	0.0711932	3.8101e-35	1.08785e-30
rs9805130	chr12	121715395	A	G	cg05636896	chr12	121715389	-1.17	0.062117	3.85809e-35	1.10075e-30
rs2764617	chr13	33701347	C	T	cg06124005	chr13	33713601	-0.852581	0.0452686	3.88346e-35	1.10782e-30
rs507520	chr11	68666054	T	C	cg00242965	chr11	68658969	1.21253	0.0643852	3.90667e-35	1.11386e-30
rs428475	chr1	86325473	T	A	cg23398028	chr1	86350919	1.14503	0.0608283	4.04983e-35	1.15192e-30
rs6572542	chr14	23029748	G	C	cg16285447	chr14	23058779	3.03242	0.161094	4.05013e-35	1.15192e-30
rs56130300	chr1	152757273	T	C	cg07796016	chr1	152779584	-2.55413	0.13573	4.1574e-35	1.18087e-30
rs3858762	chr13	27545396	G	A	cg01501399	chr13	27557211	1.45196	0.0771727	4.21776e-35	1.19763e-30
rs76082769	chr6	55221098	G	T	cg27365828	chr6	55263110	-1.31136	0.0697041	4.23882e-35	1.2014e-30
rs823074	chr1	205774839	C	T	cg12898220	chr1	205819356	2.39704	0.127478	4.41768e-35	1.25187e-30
rs7155657	chr14	77571077	T	C	cg01637125	chr14	77587383	0.672993	0.035795	4.45928e-35	1.2629e-30
rs751557	chr20	61463522	A	C	cg14998184	chr20	61464108	1.95526	0.103997	4.46302e-35	1.26394e-30
rs11851954	chr14	63952130	A	G	cg10664954	chr14	63924402	-1.62688	0.0865511	4.54659e-35	1.28706e-30
rs6938061	chr6	37674339	A	G	cg20053110	chr6	37617864	2.11978	0.112791	4.60202e-35	1.30234e-30
rs118022661	chr8	144891768	T	C	cg13201172	chr8	144891810	-1.1597	0.0617082	4.61376e-35	1.30556e-30
rs3783197	chr13	42043670	A	G	cg05690918	chr13	42047398	-1.07379	0.0571378	4.6208e-35	1.30734e-30
rs2984618	chr1	47690438	T	G	cg11399254	chr1	47694517	0.392533	0.0208986	4.82577e-35	1.36449e-30
rs9899706	chr17	19360249	T	C	cg19949948	chr17	19361230	-0.687553	0.0366142	4.91716e-35	1.38989e-30
rs6992333	chr8	144993377	G	A	cg04757492	chr8	145003862	0.686442	0.0365851	5.25183e-35	1.48304e-30
rs28359528	chr8	18077202	G	T	cg13828131	chr8	18078688	-2.69901	0.143888	5.36737e-35	1.50737e-30
rs11842177	chr13	112821684	A	G	cg10884507	chr13	112820999	-0.847931	0.0452072	5.39547e-35	1.51494e-30
rs11216569	chr11	117699377	T	C	cg22335223	chr11	117698911	1.0258	0.0546912	5.40075e-35	1.5163e-30
rs5744844	chr12	133238076	C	T	cg14181112	chr12	133212649	1.98097	0.105634	5.47471e-35	1.5328e-30
rs461943	chr16	66866277	C	A	cg15855900	chr16	66878081	0.841799	0.0448892	5.48127e-35	1.53349e-30
rs17409421	chr20	56044352	T	C	cg00415024	chr20	56044352	-1.91524	0.102131	5.48219e-35	1.53371e-30
rs854767	chr17	18018263	A	C	cg04398451	chr17	18023971	-1.89938	0.101289	5.49824e-35	1.53775e-30
rs10039149	chr5	1040188	T	C	cg08299223	chr5	1049840	-0.725987	0.0387197	5.55154e-35	1.54979e-30
rs36022350	chr8	817092	T	C	cg07178994	chr8	816998	-0.862759	0.0460425	5.83044e-35	1.62497e-30
rs512535	chr2	21267782	T	C	cg14644031	chr2	21267858	0.897595	0.0479034	5.84795e-35	1.62966e-30
rs11657388	chr17	45820707	G	C	cg05266212	chr17	45822969	0.752274	0.0401772	6.20063e-35	1.72499e-30
rs7562611	chr2	144011591	T	C	cg08687322	chr2	144019668	1.50712	0.080505	6.28307e-35	1.74755e-30
rs2658613	chr10	59707903	T	C	cg12448452	chr10	59715224	1.17765	0.0629283	6.46259e-35	1.79682e-30
rs12612942	chr2	120118237	G	A	cg00435273	chr2	120113498	3.52104	0.188201	6.60974e-35	1.83672e-30
rs4984803	chr16	1349929	G	A	cg08487444	chr16	1361756	0.567507	0.0303417	6.75359e-35	1.87651e-30
rs6426299	chr1	246580894	A	T	cg24478129	chr1	246592123	-1.59062	0.0851087	7.18736e-35	1.99361e-30
rs12548278	chr8	49695775	A	G	cg07179816	chr8	49647907	1.48581	0.0795371	7.45619e-35	2.0658e-30
rs77715860	chr2	44439223	A	G	cg24871015	chr2	44467994	-1.21241	0.0649189	7.61233e-35	2.10372e-30
rs2018227	chr13	21612205	A	G	cg15882591	chr13	21608557	-0.477593	0.0255796	7.77471e-35	2.14818e-30
rs552752	chr6	163516450	G	T	cg25214924	chr6	163517573	-0.403735	0.021629	7.92483e-35	2.18826e-30
rs72880043	chr2	171025133	T	C	cg08500898	chr2	171036626	-1.60944	0.0862561	8.18564e-35	2.25905e-30
rs4579247	chr5	148520213	T	C	cg05141017	chr5	148520542	-0.879952	0.0471642	8.24188e-35	2.27439e-30
rs75458881	chr6	114302806	T	G	cg02425558	chr6	114287784	-1.62265	0.0869795	8.29882e-35	2.29006e-30
rs11637728	chr15	85203392	T	A	cg12863693	chr15	85201151	0.708142	0.0379633	8.37885e-35	2.31178e-30
rs11886575	chr2	20386114	T	C	cg04745032	chr2	20384496	0.410361	0.0220013	8.43973e-35	2.32849e-30
rs2082101	chr8	27272585	A	G	cg12112853	chr8	27264960	-0.786032	0.042154	8.62067e-35	2.37749e-30
rs74605906	chr4	11851726	A	G	cg10633779	chr4	11915051	-1.91102	0.102552	9.07461e-35	2.49812e-30
rs12888763	chr14	24549025	C	G	cg23112188	chr14	24563095	-0.71101	0.0381613	9.19001e-35	2.52945e-30
rs4466480	chr9	21048411	G	A	cg01099274	chr9	21047649	0.915582	0.0491427	9.21617e-35	2.53253e-30
rs4344725	chr16	16965105	G	A	cg24225175	chr16	16965107	0.83493	0.0448207	9.32843e-35	2.56224e-30
rs2550272	chr3	195486633	A	C	cg01310397	chr3	195490033	-1.67206	0.0897667	9.39e-35	2.57865e-30
rs2995070	chr1	167525425	G	C	cg27153316	chr1	167525416	1.03735	0.0556925	9.40341e-35	2.58159e-30
rs3814726	chr11	74555056	T	C	cg22759590	chr11	74747253	0.94306	0.0506351	9.47389e-35	2.60064e-30
rs6565649	chr17	78192414	A	G	cg09082134	chr17	78192569	0.765166	0.0410846	9.49289e-35	2.60555e-30
rs2839204	chr21	47716547	C	G	cg09417038	chr21	47716443	1.16105	0.0623422	9.50247e-35	2.60808e-30
rs11242428	chr5	137820035	A	G	cg07132502	chr5	137822932	-0.427841	0.0229811	9.78277e-35	2.68403e-30
rs12497949	chr3	57306782	T	C	cg03961133	chr3	57256135	0.449889	0.0241772	1.01714e-34	2.78706e-30
rs11627265	chr14	21248796	G	C	cg07345874	chr14	21248717	0.968509	0.0520537	1.02606e-34	2.81139e-30
rs7518780	chr1	201542312	A	C	cg20363450	chr1	201540458	-1.23807	0.0665496	1.03569e-34	2.83743e-30
rs17444839	chr10	77875690	T	C	cg09553982	chr10	77875676	-0.980377	0.0527021	1.04252e-34	2.85543e-30
rs75186419	chr15	48043934	A	G	cg16110827	chr15	48056943	-0.60987	0.0327849	1.04282e-34	2.85604e-30
rs7661303	chr4	17518920	T	C	cg26689483	chr4	17513197	0.893186	0.0480244	1.05894e-34	2.8995e-30
rs9534513	chr13	47474138	G	A	cg24320398	chr13	47472158	-1.09035	0.0586266	1.06082e-34	2.9046e-30
rs4821764	chr22	38599364	G	A	cg25457927	chr22	38595422	-1.12685	0.0606179	1.10122e-34	3.01359e-30
rs61153292	chr15	74717644	C	T	cg03108237	chr15	74943655	-1.90715	0.102644	1.1452e-34	3.1286e-30
rs1215649	chr1	90278842	C	T	cg06121193	chr1	90282411	-0.803993	0.0432781	1.15969e-34	3.16776e-30
rs969623	chr22	25616213	C	T	cg01232552	chr22	25616205	1.26093	0.067897	1.19032e-34	3.2506e-30
rs2176621	chr3	13665410	T	G	cg12307333	chr3	13663538	-0.640983	0.0345171	1.1969e-34	3.26851e-30
rs9657360	chr8	144676862	C	T	cg17524265	chr8	144659883	1.37695	0.0741866	1.2455e-34	3.39844e-30
rs12533730	chr7	151106066	T	C	cg23476065	chr7	151106043	1.23617	0.0666126	1.26255e-34	3.44428e-30
rs338466	chr1	109486196	A	G	cg03461243	chr1	109486176	-0.588489	0.031717	1.27979e-34	3.49059e-30
rs293926	chr3	14935189	C	T	cg15756415	chr3	14932169	0.602934	0.0325006	1.29582e-34	3.53376e-30
rs6496962	chr15	93158222	C	G	cg17803876	chr15	93158189	-0.654205	0.0352701	1.31275e-34	3.57965e-30
rs12981699	chr19	12530752	T	C	cg19719312	chr19	12605925	0.872619	0.0470468	1.31572e-34	3.58745e-30
rs5758830	chr22	43038408	T	C	cg02935298	chr22	43036734	0.563821	0.0303991	1.31912e-34	3.59627e-30
rs6434445	chr2	154057588	T	G	cg02492704	chr2	154058260	-1.05923	0.0571124	1.32468e-34	3.60892e-30
rs7213134	chr17	1635883	T	C	cg13107386	chr17	1636606	1.20088	0.0647616	1.34327e-34	3.65915e-30
rs4812521	chr20	40159872	C	T	cg06894149	chr20	40155253	-1.73309	0.0935416	1.43632e-34	3.90851e-30
rs1687309	chr3	14846588	C	A	cg24649335	chr3	14845410	0.665642	0.0359278	1.43772e-34	3.91216e-30
rs141377546	chr1	58983944	A	G	cg14560369	chr1	58898552	-0.88401	0.0477225	1.45776e-34	3.9664e-30
rs14078	chr1	11903010	A	G	cg01524754	chr1	11908946	-0.886923	0.047888	1.47801e-34	4.02073e-30
rs559482	chr11	111497902	G	A	cg07896967	chr11	111502580	0.782832	0.0422713	1.48779e-34	4.04523e-30
rs719750	chr12	57326321	T	C	cg17849591	chr12	57322182	0.742289	0.0400877	1.5046e-34	4.09049e-30
rs3897927	chr13	28562901	G	A	cg07911080	chr13	28553792	-0.76548	0.0413641	1.57522e-34	4.27879e-30
rs12518053	chr5	134782414	T	G	cg22979041	chr5	134787907	-0.663804	0.0358744	1.5913e-34	4.32205e-30
rs6702462	chr1	165812120	C	A	cg01427815	chr1	165811984	-1.41727	0.076618	1.63042e-34	4.42567e-30
rs11203202	chr21	43825357	G	C	cg11138596	chr21	43846785	-0.705129	0.0381211	1.6361e-34	4.44094e-30
rs4555195	chr17	5280814	T	A	cg26402811	chr17	5291644	-1.75123	0.0946865	1.65096e-34	4.48057e-30
rs687621	chr9	136137065	G	A	cg22535403	chr9	136150032	0.699285	0.0378165	1.67567e-34	4.54651e-30
rs62155874	chr2	105973094	G	A	cg02563156	chr2	105977603	1.02118	0.0552288	1.68725e-34	4.5774e-30
rs59186438	chr2	20346023	C	G	cg01603661	chr2	20349433	-2.83898	0.153552	1.69577e-34	4.59983e-30
rs10992402	chr9	95438373	G	T	cg01028796	chr9	95525261	-1.07334	0.0580544	1.69722e-34	4.60339e-30
rs9480678	chr6	106945125	A	G	cg21616037	chr6	106950965	0.598083	0.0323523	1.71152e-34	4.64076e-30
rs73161795	chr3	162157879	A	C	cg25713736	chr3	162210236	-1.42512	0.077103	1.73576e-34	4.70507e-30
rs2504080	chr6	39904317	G	A	cg25571957	chr6	39902693	-0.888918	0.0481038	1.76709e-34	4.78963e-30
rs2309859	chr2	101083588	G	A	cg00732658	chr2	101099429	0.684483	0.0370418	1.77089e-34	4.79407e-30
rs205091	chr17	19686703	G	T	cg15389765	chr17	20120115	-2.53744	0.137319	1.77181e-34	4.79646e-30
rs7819099	chr8	144992862	G	A	cg24891660	chr8	145003653	0.598644	0.0324009	1.78993e-34	4.84506e-30
rs6977041	chr7	155487345	T	G	cg21641920	chr7	155495680	0.843065	0.0456369	1.81189e-34	4.90242e-30
rs11909219	chr21	37571808	G	A	cg26505300	chr21	37579025	-0.920658	0.049849	1.8464e-34	4.9943e-30
rs60991632	chr3	46091657	A	G	cg14498747	chr3	46147092	-1.27802	0.0692125	1.87662e-34	5.07074e-30
rs131896	chr22	47440700	A	G	cg07530005	chr22	47445098	-0.616304	0.0333842	1.91079e-34	5.16149e-30
rs7604877	chr2	114161384	T	C	cg25598710	chr2	114151353	-2.10906	0.11427	1.94502e-34	5.25146e-30
rs28411034	chr1	38276997	A	G	cg04146137	chr1	38279984	-0.957944	0.0519035	1.94973e-34	5.26277e-30
rs7710638	chr5	71138813	G	A	cg11806367	chr5	71146767	1.10686	0.0599886	1.99231e-34	5.37557e-30
rs1332018	chr1	110282972	G	T	cg02880629	chr1	110283275	0.655086	0.035504	1.99398e-34	5.37996e-30
rs5996631	chr22	24256894	C	T	cg00024416	chr22	24240387	0.994571	0.0539084	2.00905e-34	5.42044e-30
rs9894148	chr17	8076166	A	G	cg22315544	chr17	8066671	-0.656176	0.0355714	2.0313e-34	5.47381e-30
rs10755057	chr2	242710662	G	T	cg00263240	chr2	242711599	1.12064	0.0607579	2.05223e-34	5.51871e-30
rs3934896	chr3	46527028	T	A	cg02332537	chr3	46540019	0.498893	0.0270487	2.0527e-34	5.51924e-30
rs2225364	chr11	31293946	G	A	cg14844989	chr11	31128820	0.785485	0.042587	2.05294e-34	5.51924e-30
rs55730217	chr18	72076449	G	A	cg15973002	chr18	72077616	-1.8105	0.0982043	2.12611e-34	5.70808e-30
rs3766686	chr1	175155978	C	G	cg08873628	chr1	175162347	1.17581	0.0637787	2.12926e-34	5.71632e-30
rs8081968	chr17	3984117	T	C	cg05266047	chr17	3984165	-0.391075	0.0212139	2.13797e-34	5.73918e-30
rs259956	chr20	57829301	T	C	cg12058843	chr20	57844021	-0.923047	0.0500889	2.19991e-34	5.905e-30
rs10161146	chr12	96323420	G	A	cg25229172	chr12	96336121	0.896199	0.0486431	2.2398e-34	6.00685e-30
rs7868117	chr9	130574980	T	G	cg03883921	chr9	130572269	-1.47411	0.0800139	2.24794e-34	6.02844e-30
rs9625922	chr22	30519980	C	T	cg10037678	chr22	30418445	-1.13566	0.0616619	2.30283e-34	6.16564e-30
rs4904551	chr14	89808740	C	T	cg02073796	chr14	89809994	-0.678472	0.036847	2.34593e-34	6.2788e-30
rs4788901	chr17	73586764	C	T	cg25032094	chr17	73583839	1.69944	0.0923172	2.39159e-34	6.39872e-30
rs73138288	chr7	65619595	G	C	cg23872009	chr7	65590707	-0.689748	0.0374954	2.53157e-34	6.76828e-30
rs461943	chr16	66866277	C	A	cg03218323	chr16	66878077	1.00332	0.0545606	2.60225e-34	6.95476e-30
rs73496553	chr19	10684169	G	C	cg00639633	chr19	10707420	4.46657	0.242939	2.64267e-34	7.05892e-30
rs10972829	chr9	36288711	C	A	cg09466719	chr9	36277154	-1.09207	0.0594061	2.67127e-34	7.13345e-30
rs487750	chr9	138603740	T	C	cg22099896	chr9	138593874	1.79207	0.097509	2.72402e-34	7.27294e-30
rs2250213	chr21	47674275	A	G	cg01613708	chr21	47674204	-0.433709	0.023599	2.72691e-34	7.28028e-30
rs282980	chr16	77587579	T	G	cg26319873	chr16	77590132	-1.1403	0.0620628	2.78572e-34	7.43418e-30
rs12136234	chr1	8971030	A	G	cg26857135	chr1	8972241	-1.55902	0.0848528	2.78667e-34	7.43589e-30
rs6549499	chr3	73094058	C	T	cg03847932	chr3	73045556	1.45667	0.0792873	2.80116e-34	7.47439e-30
rs12345016	chr9	2708258	G	C	cg13978599	chr9	2697539	-0.8883	0.0483617	2.85223e-34	7.60855e-30
rs61817876	chr1	221818119	A	G	cg19932420	chr1	221786038	-1.77369	0.0965923	2.9166e-34	7.77776e-30
rs7216615	chr17	73833910	C	T	cg17129871	chr17	73834006	-0.918227	0.050009	2.93454e-34	7.82414e-30
rs7110728	chr11	132889300	A	G	cg01895504	chr11	132891713	0.913575	0.0497561	2.93676e-34	7.8299e-30
rs6580942	chr12	53662624	C	A	cg10022447	chr12	53681588	-0.474769	0.0258586	2.94722e-34	7.8575e-30
rs17661141	chr17	44196015	G	C	cg07368061	chr17	44090862	-0.495634	0.0269992	2.98401e-34	7.9532e-30
rs4675701	chr2	208566195	C	G	cg18757817	chr2	208572165	1.69323	0.0922545	3.02915e-34	8.07276e-30
rs921534	chr3	11010058	A	G	cg08996805	chr3	11010256	0.667422	0.0363648	3.03391e-34	8.08515e-30
rs11247813	chr1	28741006	C	T	cg25460859	chr1	28764551	-1.11423	0.0607231	3.08886e-34	8.22263e-30
rs1318	chr17	65691382	G	A	cg13421331	chr17	65693404	-1.46499	0.0798454	3.11006e-34	8.27877e-30
rs78927854	chr11	17502129	G	A	cg00052487	chr11	17516522	-2.4301	0.132477	3.16732e-34	8.42864e-30
rs6690181	chr1	228056868	C	T	cg13092405	chr1	228075423	1.21434	0.0662093	3.20346e-34	8.52117e-30
rs3766686	chr1	175155978	C	G	cg22764845	chr1	175162363	1.24943	0.0681349	3.24971e-34	8.64111e-30
rs4141060	chr3	50300117	C	T	cg07607196	chr3	50388823	-0.580821	0.0316815	3.31233e-34	8.8063e-30
rs2264578	chr17	80711700	A	G	cg00809820	chr17	80708513	-1.10131	0.0600796	3.34549e-34	8.89097e-30
rs3195676	chr5	34008100	C	T	cg20381404	chr5	34008215	-2.45162	0.133751	3.36263e-34	8.93637e-30
rs10399931	chr1	203156080	T	C	cg07423149	chr1	203156246	0.689482	0.0376222	3.40948e-34	9.05628e-30
rs171785	chr5	171061827	T	C	cg01354046	chr5	171057339	-0.771777	0.042123	3.47575e-34	9.22526e-30
rs2054364	chr15	67356073	C	T	cg02486855	chr15	67356942	-1.57063	0.0857452	3.54582e-34	9.40893e-30
rs9616701	chr22	50025546	G	A	cg01681680	chr22	49855255	0.852358	0.0465383	3.579e-34	9.49681e-30
rs2743221	chr20	43927602	A	G	cg16667508	chr20	43936853	-1.35838	0.0741707	3.59343e-34	9.53349e-30
rs4652526	chr1	180703462	A	C	cg19082004	chr1	180857664	0.598931	0.0327037	3.60004e-34	9.55068e-30
rs12196999	chr6	74767764	G	A	cg21497586	chr6	74778947	-1.19127	0.0650626	3.66625e-34	9.72416e-30
rs1651891	chr19	868620	A	G	cg22838050	chr19	872690	-0.940044	0.0513459	3.69114e-34	9.78963e-30
rs4824070	chr22	50031521	T	C	cg03648724	chr22	50052294	-0.586962	0.0320694	3.77499e-34	1.00101e-29
rs13166371	chr5	170392814	T	A	cg02091185	chr5	170288766	-1.35472	0.0740624	3.9632e-34	1.05026e-29
rs7539281	chr1	162008034	A	G	cg04547987	chr1	162006871	-0.467324	0.0255506	3.98812e-34	1.05664e-29
rs999188	chr8	41435795	G	T	cg23241016	chr8	41522809	0.592104	0.0323749	4.00771e-34	1.06134e-29
rs204249	chr2	225884211	T	C	cg12337227	chr2	225876576	0.892264	0.0487885	4.01817e-34	1.06405e-29
rs4675704	chr2	200456857	A	G	cg17082037	chr2	200467731	1.52331	0.0833015	4.04833e-34	1.07122e-29
rs7559659	chr2	39721465	T	C	cg01363860	chr2	39722009	-0.940153	0.0514171	4.08058e-34	1.07967e-29
rs62406740	chr5	180365817	C	T	cg26081900	chr5	180429512	-1.26483	0.0691972	4.19197e-34	1.10819e-29
rs6961135	chr7	76031349	T	C	cg23768816	chr7	76018758	-0.652882	0.0357338	4.33739e-34	1.14589e-29
rs12151910	chr20	44385353	T	G	cg10662479	chr20	44420225	-0.959865	0.0525429	4.38417e-34	1.15732e-29
rs727022	chr14	91561817	A	G	cg27654152	chr14	91556401	0.492988	0.0269872	4.39842e-34	1.16106e-29
rs2458313	chr6	13309789	T	C	cg14282451	chr6	13296257	-0.835504	0.0457668	4.62796e-34	1.22025e-29
rs10818651	chr9	124974419	A	G	cg04282082	chr9	124988720	-2.15546	0.118074	4.63778e-34	1.22259e-29
rs10783815	chr12	57616013	G	A	cg12988522	chr12	57623095	-2.46952	0.135286	4.66095e-34	1.22865e-29
rs185019709	chr15	80197387	G	A	cg18753337	chr15	80206998	-1.50349	0.0823653	4.66371e-34	1.22879e-29
rs778754	chr2	61780230	T	A	cg21655992	chr2	61465487	2.20735	0.120934	4.69037e-34	1.23572e-29
rs2716932	chr17	5570518	G	A	cg25506186	chr17	5571436	0.626387	0.0343183	4.69722e-34	1.23739e-29
rs4537857	chr13	27292666	T	C	cg19463349	chr13	27316791	-0.928793	0.0508901	4.72372e-34	1.24409e-29
rs705141	chr10	125223672	T	C	cg06498302	chr10	125223670	-0.853713	0.0467777	4.73414e-34	1.24675e-29
rs708567	chr3	9960070	C	T	cg00086383	chr3	9954087	-0.802753	0.0439883	4.75873e-34	1.2532e-29
rs7920264	chr10	134046083	T	C	cg16106427	chr10	134045609	2.07943	0.113947	4.76195e-34	1.25402e-29
rs7804571	chr7	73233877	G	A	cg17240725	chr7	73149356	0.903832	0.0495532	4.96076e-34	1.30585e-29
rs9453190	chr6	65828853	G	A	cg08729551	chr6	65823584	-1.06515	0.0584205	5.11613e-34	1.3459e-29
rs934845	chr12	104185257	G	T	cg16843694	chr12	104188719	0.722093	0.0396165	5.23696e-34	1.37715e-29
rs11548104	chr1	153587308	C	T	cg04077668	chr1	153600064	-0.757942	0.0415855	5.25962e-34	1.38303e-29
rs4677937	chr3	124355476	G	C	cg00593835	chr3	124355674	-0.52873	0.0290144	5.33092e-34	1.40126e-29
rs6947645	chr7	2309355	A	G	cg12480772	chr7	2288743	0.646107	0.0354602	5.38576e-34	1.41526e-29
rs9503373	chr6	3042606	C	G	cg09740468	chr6	3025325	-0.798135	0.0438056	5.40252e-34	1.41964e-29
rs12476576	chr2	10684530	C	G	cg01357853	chr2	10684245	-0.821672	0.0451091	5.51293e-34	1.44851e-29
rs1915948	chr3	152222143	C	T	cg22305429	chr3	152229969	1.45403	0.0798365	5.57659e-34	1.46437e-29
rs12077886	chr1	204413986	C	T	cg11376560	chr1	204418012	1.31061	0.0719735	5.64856e-34	1.48267e-29
rs79357764	chr18	77145563	A	G	cg15526954	chr18	77139085	2.61812	0.143797	5.71198e-34	1.49846e-29
rs5760109	chr22	24252938	C	G	cg10033251	chr22	24313483	-0.635632	0.0349114	5.71299e-34	1.49859e-29
rs6017452	chr20	43604003	T	C	cg06612594	chr20	43682078	-1.67655	0.0920891	5.7446e-34	1.50543e-29
rs3803167	chr12	111785586	C	T	cg10833066	chr12	111807467	1.43742	0.0789578	5.76454e-34	1.51063e-29
rs17650082	chr15	52391906	T	G	cg18728950	chr15	52392818	-1.06978	0.0587648	5.77594e-34	1.51351e-29
rs703769	chr16	23654509	G	T	cg17963157	chr16	23653689	-0.844698	0.0464085	5.85429e-34	1.53319e-29
rs7198103	chr16	28001124	T	C	cg11982081	chr16	28014560	3.48466	0.191489	5.94811e-34	1.55759e-29
rs12684934	chr9	123593159	C	T	cg03515999	chr9	123606332	-0.715757	0.0393329	5.95444e-34	1.55919e-29
rs55978138	chr10	45852539	T	C	cg22956733	chr10	45875870	-0.730862	0.0401866	6.23713e-34	1.63021e-29
rs6881414	chr5	7050349	A	G	cg27467591	chr5	7046940	-1.10669	0.060858	6.28892e-34	1.64347e-29
rs2834774	chr21	36486787	C	A	cg09795955	chr21	36508740	1.4396	0.0791674	6.30544e-34	1.64758e-29
rs594657	chr1	234449697	T	C	cg25410233	chr1	234450897	-0.751872	0.0413476	6.30631e-34	1.64778e-29
rs28584299	chr18	3030847	C	T	cg25594449	chr18	3029573	-0.627878	0.0345396	6.46399e-34	1.68857e-29
rs11767322	chr7	867405	G	A	cg05155812	chr7	855012	2.11363	0.116272	6.46508e-34	1.68882e-29
rs55661503	chr16	67836552	A	T	cg02184558	chr16	68104456	3.32688	0.183025	6.49923e-34	1.69712e-29
rs4620271	chr8	68741477	T	C	cg09987444	chr8	68743080	0.981413	0.0539928	6.51279e-34	1.69879e-29
rs34449737	chr10	70824858	C	T	cg14418922	chr10	70824840	-0.662734	0.0364649	6.57506e-34	1.71453e-29
rs61362255	chr2	11654874	T	C	cg23019794	chr2	11656909	0.719777	0.0396156	6.73362e-34	1.75536e-29
rs12633904	chr3	33114744	C	G	cg16263644	chr3	33102258	1.19056	0.0655272	6.73461e-34	1.75546e-29
rs2641716	chr3	195487191	A	G	cg07341007	chr3	195489909	-1.81105	0.0996789	6.74001e-34	1.75683e-29
rs6721191	chr2	10190115	A	G	cg13498216	chr2	10184305	-2.21741	0.122047	6.75155e-34	1.75981e-29
rs4808219	chr19	15241678	T	G	cg21068178	chr19	15240823	-1.06922	0.0588541	6.78525e-34	1.76844e-29
rs7912398	chr10	72594458	T	C	cg09140723	chr10	72594465	-0.632344	0.0348109	6.84934e-34	1.78494e-29
rs11973495	chr7	130052404	T	C	cg08547350	chr7	130066820	-1.36059	0.0749138	6.94112e-34	1.80839e-29
rs200730284	chr11	55759137	C	T	cg06933381	chr11	55417559	-1.2883	0.0709388	6.98091e-34	1.81793e-29
rs28396629	chr15	31130591	A	C	cg19162470	chr15	31192891	-1.46826	0.080857	7.0435e-34	1.83365e-29
rs3934537	chr9	130116358	G	A	cg14837436	chr9	130158920	1.39359	0.0767523	7.09521e-34	1.84681e-29
rs9530262	chr13	74515502	T	C	cg12886814	chr13	74514363	0.686063	0.037795	7.24247e-34	1.88483e-29
rs45581841	chr14	100795619	T	C	cg11722878	chr14	100870826	-2.59731	0.143096	7.28927e-34	1.895e-29
rs28700196	chr15	90297238	T	G	cg27381179	chr15	90302565	-0.447991	0.0246835	7.33134e-34	1.9059e-29
rs7705069	chr5	142562666	T	A	cg12655260	chr5	142562569	1.29252	0.0712428	7.55701e-34	1.96173e-29
rs846700	chr7	122601845	C	T	cg03640110	chr7	122635026	0.734753	0.0405004	7.57612e-34	1.96522e-29
rs10972829	chr9	36288711	C	A	cg25813936	chr9	36276879	-1.10013	0.0606411	7.58524e-34	1.96751e-29
rs117972479	chr10	97454824	C	A	cg15981918	chr10	97327996	-2.44216	0.134632	7.6538e-34	1.98428e-29
rs7486703	chr12	96337997	A	G	cg00481159	chr12	96353086	-0.621272	0.0342593	7.82402e-34	2.02808e-29
rs10830448	chr11	89953291	G	C	cg05067963	chr11	89957167	0.901599	0.0497363	8.05929e-34	2.08777e-29
rs11600364	chr11	71243572	T	C	cg03678939	chr11	71259881	0.647976	0.0357454	8.06225e-34	2.08785e-29
rs10446392	chr3	72029282	G	T	cg16636215	chr3	72027050	-0.786239	0.0433741	8.08317e-34	2.09281e-29
rs4683404	chr3	141160371	G	A	cg05107650	chr3	141160397	2.07469	0.114491	8.29118e-34	2.14331e-29
rs11591052	chr1	244158772	A	G	cg25392275	chr1	244146249	-0.999691	0.0551738	8.36734e-34	2.16288e-29
rs72672838	chr4	124872179	C	T	cg15624719	chr4	124917187	-2.10854	0.116389	8.46603e-34	2.18597e-29
rs61764810	chr2	46210031	T	C	cg21322003	chr2	46212452	-0.696643	0.03846	8.5697e-34	2.21258e-29
rs56070533	chr16	67942320	A	G	cg26416227	chr16	67998086	-1.00463	0.0554638	8.58012e-34	2.21502e-29
rs76590489	chr11	47937298	T	G	cg08980476	chr11	47800628	-0.789421	0.0436014	8.8741e-34	2.29038e-29
rs111905143	chr17	44184808	G	C	cg04226788	chr17	44014390	-0.787643	0.0435344	9.38858e-34	2.42074e-29
rs171785	chr5	171061827	T	C	cg10881242	chr5	171057282	-1.36496	0.0754726	9.6762e-34	2.49432e-29
rs1613650	chr12	32277813	C	T	cg05979511	chr12	32277197	-1.21786	0.0673475	9.77368e-34	2.51921e-29
rs61771042	chr1	36875986	C	T	cg08702692	chr1	36877863	0.552934	0.0305808	9.86376e-34	2.54096e-29
rs55896038	chr10	123207298	T	C	cg03221652	chr10	123286133	0.548744	0.0303543	9.99714e-34	2.57466e-29
rs4414046	chr1	230438592	A	G	cg06571226	chr1	230439016	0.952074	0.0526688	1.00557e-33	2.58642e-29
rs751557	chr20	61463522	A	C	cg03453179	chr20	61464168	2.08204	0.115191	1.01391e-33	2.60715e-29
rs2236525	chr20	60848835	C	T	cg10925829	chr20	60860984	-0.554245	0.0306641	1.01392e-33	2.60715e-29
rs4574507	chr5	179737756	A	C	cg22131013	chr5	179737792	-0.938119	0.0519232	1.04651e-33	2.68992e-29
rs11632233	chr15	74524730	C	A	cg04198210	chr15	74528606	-0.475858	0.0263387	1.04908e-33	2.69643e-29
rs61476681	chr3	63213753	A	C	cg00396899	chr3	63213796	-1.11796	0.0618859	1.05824e-33	2.71935e-29
rs147463152	chr11	47458640	T	A	cg08980476	chr11	47800628	-0.789595	0.0437138	1.06774e-33	2.74029e-29
rs113968670	chr20	15277923	C	A	cg03580190	chr20	15277986	-0.824852	0.0456672	1.07054e-33	2.74731e-29
rs11043124	chr11	11184095	T	C	cg13179472	chr11	11177888	1.54944	0.0857858	1.07283e-33	2.75285e-29
rs75444346	chr20	36943695	A	C	cg21695686	chr20	36935984	-1.3155	0.072857	1.10044e-33	2.82217e-29
rs11146591	chr10	134726864	G	A	cg11860238	chr10	134726665	-1.35451	0.0750208	1.1039e-33	2.82412e-29
rs2492836	chr1	45868390	G	T	cg17953869	chr1	45860189	-1.42762	0.0790752	1.10948e-33	2.82412e-29
rs56328224	chr17	43572419	T	C	cg04226788	chr17	44014390	-0.791758	0.0438585	1.11658e-33	2.82412e-29
rs62136669	chr19	46882834	T	C	cg13539460	chr19	46854076	1.3817	0.0765572	1.1393e-33	2.87994e-29
rs1838066	chr10	54529325	G	A	cg17334937	chr10	54538305	-1.11658	0.0618722	1.14602e-33	2.89657e-29
rs117714930	chr18	76783933	C	T	cg15526954	chr18	77139085	2.61181	0.144756	1.16431e-33	2.93862e-29
rs11169493	chr12	50959426	G	A	cg13294447	chr12	51029261	1.06698	0.0591411	1.17256e-33	2.95922e-29
rs871288	chr1	18688947	T	C	cg17730224	chr1	18681196	1.21849	0.0675598	1.20152e-33	3.03107e-29
rs7749947	chr6	11654542	G	C	cg05931054	chr6	11654646	-0.712222	0.0394944	1.21291e-33	3.05955e-29
rs4241923	chr4	139842608	C	T	cg27339282	chr4	139840514	-1.03548	0.0574226	1.21769e-33	3.0705e-29
rs78936205	chr4	157076219	T	G	cg11294620	chr4	157119935	-3.09925	0.171887	1.22735e-33	3.09398e-29
rs774898	chr12	58026786	T	G	cg08349114	chr12	58028268	-1.7487	0.0969899	1.23332e-33	3.10898e-29
rs942201	chr10	6086292	T	G	cg05665775	chr10	6086315	0.870879	0.0483033	1.23484e-33	3.11264e-29
rs4822455	chr22	24255296	C	T	cg24846343	chr22	24311635	-0.834236	0.0462739	1.24125e-33	3.12786e-29
rs3780895	chr10	45874817	T	G	cg20848186	chr10	45870379	0.643061	0.0356832	1.27856e-33	3.22033e-29
rs6676789	chr1	52316785	T	C	cg20858200	chr1	52316767	0.448203	0.0248801	1.31761e-33	3.3178e-29
rs12595130	chr15	90791383	C	A	cg12931523	chr15	90793003	0.737911	0.0409957	1.4052e-33	3.52887e-29
rs11548674	chr19	47506352	G	A	cg23719905	chr19	47506083	-0.583505	0.0324208	1.41647e-33	3.55626e-29
rs1648309	chr15	45459182	G	A	cg04036182	chr15	45458818	0.77617	0.0431257	1.41653e-33	3.55626e-29
rs8134392	chr21	46663790	A	G	cg26563363	chr21	46677080	-0.839962	0.0466855	1.45365e-33	3.64778e-29
rs56192265	chr8	39405398	T	C	cg25009553	chr8	39306637	-1.73597	0.0965082	1.47987e-33	3.71179e-29
rs426022	chr3	19896642	T	C	cg25975856	chr3	19930780	-1.74113	0.0968067	1.49423e-33	3.74392e-29
rs7690432	chr4	2750810	A	G	cg10181818	chr4	2763063	1.20821	0.0671798	1.49975e-33	3.74819e-29
[truncated: 58,319 more rows]

## Sheet: Supplementary Table 4
Table S4
Cis-meQTLs displaying opposing allelic directional effects between CD4+ T cells and B cells
Annotated_Gene - Gene to which the CpG maps according to the Illumina Annotation File
SNP	SNP_Chr	SNP_Pos	Minor_allele	Major_allele	CpG	CpG_Chr	CpG_Pos	Pval_B_cell	FDR_B_cell	Beta_B_cell	SE_B_cell	Pval_T_cell	FDR_T_cell	Beta_T_cell	SE_T_Cell	Annotated_Gene
rs2252357	chr14	62129034	T	C	cg10102102	chr14	62129058	1.74879e-06	0.00127047	-0.328822	0.0648338	3.54877e-07	0.000324243	0.398527	0.0722134
rs2044241	chr5	112523526	C	A	cg18813588	chr5	112523579	3.76886e-18	1.9116e-14	0.227406	0.0214909	5.08771e-06	0.00333879	-0.275593	0.056625	MCC;MCC
rs892422	chr8	26297842	A	G	cg10429189	chr8	26297781	1.27457e-05	0.00713487	-0.36115	0.0787472	1.56925e-14	5.63108e-11	0.788978	0.0853527
rs4814882	chr20	19633228	A	G	cg09465791	chr20	19633301	4.40396e-12	9.90883e-09	0.530887	0.0677514	1.00764e-06	0.000816668	-0.196209	0.0372473	SLC24A3
rs510411	chr4	57156379	G	A	cg09142587	chr4	57156244	1.82833e-07	0.000171264	0.379438	0.0678142	3.52501e-07	0.000322272	-0.30674	0.0555655	KIAA1211
rs609018	chr12	4071901	G	T	cg15945527	chr12	4071732	5.38506e-38	2.07782e-33	0.657242	0.0321879	3.46916e-06	0.00239656	-0.148379	0.0298962
rs1965975	chr3	8670161	A	G	cg11128476	chr3	8669989	2.68003e-13	7.27138e-10	-0.224302	0.0267239	1.71744e-15	7.12351e-12	0.266434	0.0274222	C3orf32
rs2075771	chr14	103242725	C	T	cg23795450	chr14	103242549	2.84966e-07	0.000254974	0.154998	0.0282103	5.85321e-14	1.92259e-10	-0.229559	0.0256118	TRAF3;TRAF3;TRAF3;TRAF3
rs241970	chr12	3838417	C	T	cg21616755	chr12	3838094	1.66569e-10	2.88284e-07	0.347472	0.0489524	3.38492e-09	4.90546e-06	-0.223841	0.0339723	CRACR2A;CRACR2A
rs241970	chr12	3838417	C	T	cg14442312	chr12	3838009	1.2769e-12	3.1373e-09	0.411607	0.0509206	4.71248e-07	0.000416827	-0.214929	0.0394291	CRACR2A;CRACR2A
rs2388595	chr10	3138009	T	C	cg20327845	chr10	3138418	6.01554e-07	0.000495544	0.314183	0.0590301	1.06008e-12	2.85895e-09	-0.474625	0.0568782	PFKP
rs241970	chr12	3838417	C	T	cg03111156	chr12	3837679	5.49338e-16	2.13456e-12	0.48548	0.0505258	3.12916e-23	3.48364e-19	-0.466769	0.0342048	CRACR2A;CRACR2A
rs2330020	chr22	22555078	A	C	cg12071423	chr22	22555873	2.72006e-17	1.23376e-13	0.335744	0.0329311	1.75796e-28	3.46296e-24	-0.42931	0.0259277
rs241970	chr12	3838417	C	T	cg04611726	chr12	3837605	8.82276e-19	4.82276e-15	0.539909	0.0496893	8.19508e-26	1.21511e-21	-0.550875	0.0366129	CRACR2A;CRACR2A
rs3110453	chr17	28650017	A	C	cg19880425	chr17	28650886	1.26934e-07	0.000123253	-0.288127	0.0507483	1.53117e-09	2.37548e-06	0.364449	0.0538678	TMIGD1
rs783629	chr1	42363275	C	T	cg23128698	chr1	42364335	4.17321e-06	0.00272189	0.112289	0.023093	2.5404e-11	5.46187e-08	-0.390537	0.0509708	HIVEP3;HIVEP3;HIVEP3;HIVEP3
rs2296726	chr14	69819926	T	C	cg10530793	chr14	69821049	1.73087e-07	0.000162957	0.15658	0.0279226	1.64863e-08	2.06862e-05	-0.192244	0.0308476	GALNTL1;GALNTL1
rs55806011	chr3	194784419	G	C	cg14454955	chr3	194785871	1.07111e-21	8.15337e-18	-1.18804	0.0974561	4.09905e-06	0.00277143	0.134774	0.0273855
rs3791936	chr2	218768422	G	T	cg06320380	chr2	218770208	4.51442e-07	0.000383762	-0.168324	0.0312358	5.08762e-12	1.22192e-08	0.233613	0.029171	TNS1
rs2296726	chr14	69819926	T	C	cg21576514	chr14	69821826	1.77376e-06	0.00128656	0.298498	0.0588939	6.12486e-07	0.000525364	-0.260043	0.0482623
rs3749467	chr4	2499117	G	T	cg18284319	chr4	2496869	2.8713e-58	1.18675e-52	2.22643	0.0647484	2.05175e-06	0.00151789	-0.131766	0.0258691	RNF4;RNF4;RNF4
rs9532543	chr13	41006763	C	T	cg11253978	chr13	41009434	2.97507e-18	1.52679e-14	0.686551	0.0645998	7.33495e-06	0.00457075	-0.243134	0.0509265	LINC00598;LINC00598
rs3809109	chr11	290233	G	A	cg04278421	chr11	287196	1.85102e-06	0.00133607	0.185876	0.0367472	1.71849e-05	0.00942463	-0.341013	0.0748713
rs4477280	chr1	9710559	A	G	cg26899284	chr1	9714553	6.07051e-11	1.13508e-07	0.465235	0.0636862	6.7402e-06	0.00425143	-0.283796	0.0591765	PIK3CD-AS1;PIK3CD
rs12447833	chr16	30390314	T	C	cg00854392	chr16	30394532	2.31541e-09	3.24487e-06	-0.182747	0.0279042	1.58339e-21	1.44422e-17	0.362282	0.0284106	SEPT1
rs10906162	chr10	12572496	A	G	cg22139335	chr10	12577056	1.1907e-15	4.43541e-12	-0.364458	0.0385368	1.93439e-09	2.94103e-06	0.15378	0.0229055	CAMK1D;CAMK1D
rs6719754	chr2	43526386	T	A	cg01649611	chr2	43521066	5.6412e-11	1.05989e-07	-0.307513	0.0420095	1.16774e-21	1.0778e-17	0.857521	0.0668876	THADA;THADA
rs28609328	chr1	35255962	A	G	cg08631004	chr1	35262667	2.85391e-11	5.62993e-08	0.426804	0.0572217	5.64552e-06	0.00365379	-0.262756	0.0542807
rs479844	chr11	65551957	A	G	cg10604040	chr11	65559109	6.66972e-20	4.13617e-16	-0.257535	0.0226448	1.54469e-15	6.44395e-12	0.239433	0.0245859	OVOL1
rs4344463	chr11	34432712	C	A	cg22326508	chr11	34439896	2.68974e-12	6.2731e-09	0.258667	0.0326	4.83421e-10	8.25685e-07	-0.167706	0.0238889
rs2064040	chr21	16584341	A	G	cg03351508	chr21	16591598	4.50171e-13	1.18355e-09	0.493153	0.0594835	8.24619e-14	2.6476e-10	-0.96069	0.108065
rs702497	chr15	99501581	T	C	cg08943010	chr15	99490061	1.52732e-06	0.00112839	0.208192	0.0407905	4.81306e-09	6.75972e-06	-0.216339	0.0332313	IGF1R;IGF1R
rs17514846	chr15	91416550	A	C	cg18783296	chr15	91428131	3.02323e-06	0.00205188	0.130035	0.0263195	1.36297e-06	0.00106288	-0.144602	0.0278396	FES;FES;FES;FES
rs17029342	chr3	32414358	A	G	cg04584675	chr3	32426554	1.06974e-08	1.31117e-05	0.946769	0.152164	4.92798e-06	0.00324741	-0.490111	0.100535
rs1476331	chr3	195959924	C	T	cg12885897	chr3	195946195	3.30512e-15	1.16669e-11	0.960801	0.103783	4.01317e-07	0.000361749	-0.476722	0.0868437	SLC51A
rs3767339	chr1	165378064	A	C	cg23739048	chr1	165393661	2.71944e-26	3.28886e-22	-0.730374	0.0509313	2.23114e-13	6.72373e-10	0.491666	0.0566594	RXRG;RXRG;RXRG
rs11102222	chr1	111791078	T	C	cg27553048	chr1	111772613	5.3685e-30	9.45556e-26	0.944619	0.0584712	1.42843e-05	0.00807249	-0.209707	0.0455608	CHI3L2;CHI3L2;CHI3L2
rs1561140	chr16	56864398	C	T	cg18740911	chr16	56886303	3.04082e-06	0.00206243	-0.114783	0.0232391	3.23716e-08	3.79725e-05	0.197053	0.0324212
rs4726947	chr7	147999397	C	G	cg06755671	chr7	148032221	1.02605e-08	1.26276e-05	-0.383025	0.0614706	1.40181e-15	5.87795e-12	0.70085	0.0718128	CNTNAP2;MIR548T
rs13246544	chr7	147999811	C	T	cg02530350	chr7	148036740	1.69529e-09	2.44051e-06	0.180745	0.0273239	1.2033e-06	0.000952567	-0.100972	0.0193265	CNTNAP2
rs6810701	chr4	141716419	C	T	cg02188818	chr4	141676849	9.06231e-10	1.37645e-06	0.429811	0.0637086	6.93871e-06	0.00435582	-0.156332	0.0326483	TBC1D9
rs7994556	chr13	114998076	T	C	cg07218880	chr13	115046279	5.20235e-12	1.15822e-08	0.302138	0.0387239	7.29989e-10	1.20548e-06	-0.518138	0.0747729	UPF3A;UPF3A
rs6661161	chr1	22373671	C	T	cg12098183	chr1	22454064	5.59289e-15	1.9211e-11	0.66401	0.0725317	3.82583e-09	5.48877e-06	-0.262049	0.0399371	WNT4
rs2986934	chr10	32559617	G	A	cg09075096	chr10	32641533	4.18952e-24	4.12078e-20	0.561158	0.0421762	3.05986e-08	3.6075e-05	-0.317846	0.0521844	EPC1;LOC102031319
rs61982172	chr14	51016640	A	G	cg12522227	chr14	51114145	2.14494e-06	0.00151941	0.3136	0.062432	4.87909e-08	5.49617e-05	-0.342703	0.0572744	SAV1
[truncated: 2 more rows]

## Sheet: Supplementary Table 5
Table S5
[truncated: 25 more rows]

## Sheet: Supplementary Table 6
Table S6
[truncated: 153 more rows]

## Sheet: Supplementary Table 7
Table S7
[truncated: 106 more rows]

## Sheet: Supplementary Table 8
Table S8
[truncated: 49 more rows]

[truncated: 13 more sheets: Supplementary Table 9, Supplementary Table 10, Supplementary Table 11, Supplementary Table 12, Supplementary Table 13, Supplementary Table 14, Supplementary Table 15, Supplementary Table 16, Supplementary Table 17, Supplementary Table 18, Supplementary Table 19, Supplementary Table 20, Supplementary Table 21]
